# Supplementary material for: An FDA-Approved Antifungal, Ketoconazole, and Its Novel Derivative Suppress tGLI1-Mediated Breast Cancer Brain Metastasis by Inhibiting the DNA-Binding Activity of Brain Metastasis-Promoting Transcription Factor tGLI1
Source: Cancers (Basel). 2022 Aug 31;14(17):4256. doi: 10.3390/cancers14174256 (PMC9454738; doi:10.3390/cancers14174256)
Supplement: Supplementary file 1 [file cancers-14-04256-s001.zip]

Archive with 4 entries (4 files):
- File S1-Western blot uncropped images.pdf
- Suppl. Figures and Table S1.pdf
- Supplementary Methods.pdf
- Table S2-Drug Screening Data_Supplementary Data.xlsx
