# Supplementary material for: An FDA-Approved Antifungal, Ketoconazole, and Its Novel Derivative Suppress tGLI1-Mediated Breast Cancer Brain Metastasis by Inhibiting the DNA-Binding Activity of Brain Metastasis-Promoting Transcription Factor tGLI1
Source: Cancers (Basel). 2022 Aug 31;14(17):4256. doi: 10.3390/cancers14174256 (PMC9454738; doi:10.3390/cancers14174256)
Supplement: Supplementary file 1 [file cancers-14-04256-s001.zip › Table S2-Drug Screening Data_Supplementary Data.xlsx]

## Sheet: Phase I
Library	L1200: Compounds 1-418 (418 total)
	L1300: Compounds 419-1396 (978 total)		MDA-MB-231									MDA-MB-231BRM
	L1400: Compounds 1397-1527 (131 total)		Vector			GLI1			tGLI1			Vector			GLI1			tGLI1
	Compound	Plate	0.05 µM	0.5 µM	5 µM	0.05 µM	0.5 µM	5 µM	0.05 µM	0.5 µM	5 µM	0.05 µM	0.5 µM	5 µM	0.05 µM	0.5 µM	5 µM	0.05 µM	0.5 µM	5 µM
1	Linifanib (ABT-869)	L1200-01	0.551396	0.692859	0.113324	0.758206	1.16665	0.0343563	0.479898	1.00876	0.0569266	0.869384	0.902208	0.844561	0.939132	1.03543	0.830988	1.00209	0.96075	0.799538
2	Axitinib	L1200-01	1.44834	0.980556	0.588756	1.21467	2.03272	0.908348	0.90931	1.04522	0.729145	0.928434	0.857413	0.676491	0.859279	0.837677	0.735746	0.930362	0.825287	0.621606
3	Saracatinib (AZD0530)	L1200-01	1.01865	0.911729	0.4471	1.0882	1.31417	0.616738	0.803233	1.09148	0.474792	0.798139	0.826183	0.868772	0.865855	0.862549	0.886772	0.925836	0.853421	0.756018
4	Selumetinib (AZD6244)	L1200-01	0.894298	0.658446	0.467906	1.01308	1.11193	0.795224	0.77714	0.934455	0.555337	0.973684	0.936593	0.969825	0.940698	1.00534	0.939156	0.92688	0.952067	0.723281
5	Nintedanib (BIBF 1120)	L1200-01	1.01336	0.951649	0.334661	1.14983	1.41806	0.457526	0.884351	1.25412	0.253747	0.778883	0.726814	0.369825	0.874936	0.736038	0.373485	0.913649	0.755123	0.344695
6	Afatinib (BIBW2992)	L1200-01	1.05517	1.06682	-0.0756972	1.25447	1.43234	-0.194407	0.88038	1.18962	-0.144739	0.818999	1.08549	0.884211	0.865229	0.885272	0.939156	0.921657	0.870441	0.844213
7	BMS-536924	L1200-01	0.964149	0.786464	0.200531	1.00923	1.43551	0.224573	0.767496	0.95198	0.196215	0.879332	0.510726	0.772632	0.886836	0.856101	0.792551	0.905292	0.832581	0.663971
8	Bosutinib (SKI-606)	L1200-01	0.960445	0.724061	0.179726	0.659979	1.15079	0.0796062	0.652343	1.04171	0.0423921	0.92362	0.935647	1.0986	0.89216	0.817718	1.15651	0.953343	0.87183	1.0052
9	Cediranib (AZD2171)	L1200-01	0.876306	0.862633	0.225321	1.03555	1.41489	0.155023	0.769765	1.09148	0.464497	0.853979	0.878233	0.815789	0.943203	0.919357	0.885752	0.977716	0.877388	0.794146
10	Dovitinib (TKI-258, CHIR-258)	L1200-01	1.57957	1.30221	0.434263	1.4092	1.78844	0.501938	1.06247	1.5149	0.426344	0.873556	0.779495	0.660702	0.859905	0.827851	0.582338	0.916435	0.881556	0.501444
11	PD184352 (CI-1040)	L1200-01	1.38907	1.16042	0.511288	1.3328	1.6322	0.74327	1.35574	1.35016	0.574716	0.906932	0.963091	1.01825	0.910635	0.999194	1.02215	0.953691	0.985064	0.958213
12	Dasatinib	L1200-01	0.56145	0.480872	0.325808	0.581655	0.592446	0.42317	0.474225	0.586751	0.259803	0.898588	0.768454	0.808421	0.832661	0.773807	0.834049	0.724582	0.721084	0.730984
13	Erlotinib HCl (OSI-744)	L1200-01	1.42029	1.23889	1.12129	1.37324	1.72182	1.75301	1.09253	1.35997	1.20575	0.827664	0.920505	0.921053	0.900928	0.926726	0.851057	0.906685	0.941299	0.898132
14	Gefitinib (ZD1839)	L1200-01	1.39384	1.2421	1.05533	1.35719	1.70596	1.46392	1.12487	1.40974	1.04224	0.88896	0.968139	0.791579	0.905938	0.892335	0.695608	0.942201	0.849948	0.738687
15	Imatinib Mesylate (STI571)	L1200-01	1.43088	1.18796	0.995131	1.449	1.8043	1.0089	1.10671	1.38591	1.2106	0.897946	0.909779	0.868772	0.900615	0.923349	0.874867	0.926184	0.880861	0.868477
16	Lapatinib (GW-572016) Ditosylate	L1200-01	1.27477	1.11041	0.800797	1.05289	1.59413	0.869802	1.00518	1.3116	0.803028	0.900513	0.869085	0.731579	0.895604	0.828772	0.711255	0.906685	0.876693	0.625457
17	Motesanib Diphosphate (AMG-706)	L1200-01	0.89959	0.910353	0.75166	1.27887	1.53782	0.930135	0.841807	1.40554	1.07252	0.878691	0.87918	0.919298	0.971699	0.96818	0.958204	0.95961	0.934005	0.945889
18	Nilotinib (AMN-107)	L1200-01	1.43564	1.06177	0.549801	1.35142	1.42441	0.48853	1.17365	1.19874	0.512339	0.956996	0.86877	1.09789	0.95886	0.923963	1.06875	0.947772	0.819382	1.0079
19	NVP-AEW541	L1200-01	1.297	1.26963	0.570606	1.23521	1.79399	0.459202	1.19861	1.38941	0.542619	0.856868	0.929338	0.976491	0.923161	0.932561	0.955143	0.94812	0.922195	0.8912
20	Pazopanib HCl (GW786034 HCl)	L1200-01	1.47744	1.23705	1.14343	1.42974	1.86616	1.70609	1.19124	1.5177	1.01681	0.882221	0.929338	0.939649	0.898736	0.958968	0.97181	0.91922	0.877388	0.958598
21	PD0325901	L1200-01	1.10544	0.643763	0.436919	1.11644	1.15	0.771761	1.00801	0.998948	0.532324	0.922978	1.01356	1.03965	0.978902	0.971558	1.01637	0.962047	1.00278	0.953206
22	PI-103	L1200-01	1.07263	0.645598	0.378929	1.16588	0.812928	0.450822	0.91555	0.729057	0.343982	0.818357	0.942902	0.777193	0.883705	0.844433	0.680301	0.83844	0.732199	0.643559
23	Rapamycin (Sirolimus)	L1200-01	0.730255	0.750215	0.621071	0.837814	1.035	0.684613	0.717011	0.785138	0.637093	0.814185	0.833123	0.910175	0.835793	0.865006	0.869765	0.929318	0.803404	0.867707
24	Sorafenib Tosylate	L1200-01	1.14671	0.822713	0.637008	1.04582	1.11193	0.967843	1.05339	1.11462	0.604391	0.943196	0.935016	0.917193	0.922535	0.982919	0.919087	0.947772	0.923585	0.90622
25	Sunitinib Malate	L1200-01	0.70168	1.0113	0.0615317	1.30969	1.20313	-0.0645229	1.00404	1.08377	0.178653	0.8819	0.806309	1.05509	1.15458	0.848117	0.959565	0.957173	0.82216	0.878875
26	Temsirolimus (CCI-779, NSC 683864)	L1200-01	0.990078	0.87181	0.686144	0.8911	1.04531	0.881533	0.790186	0.856642	0.737017	0.898267	0.883281	0.944561	0.768153	0.894791	0.914325	0.583565	0.900313	0.848065
27	Vandetanib (ZD6474)	L1200-01	1.21921	1.19576	0.749889	1.36875	1.75751	0.969519	1.20258	1.50929	0.926571	0.912067	0.907256	0.971579	0.93099	0.945457	0.937795	1.02855	0.949288	0.932794
28	VX-680 (Tozasertib, MK-0457)	L1200-01	1.08903	0.919071	0.587428	0.609261	1.36255	0.78014	0.980217	1.04241	0.374262	0.95122	0.901577	0.974386	0.912514	0.953748	0.962626	0.879526	0.95033	0.8912
29	Y-27632 2HCl	L1200-01	1.53989	1.32515	1.1027	1.47661	1.82968	1.74882	1.22754	1.48896	1.34807	0.885109	0.988644	1.09368	0.915646	0.946379	1.07964	0.914694	0.996179	1.10726
30	Enzastaurin (LY317615)	L1200-01	1.44993	1.26734	1.00841	1.59153	1.74323	1.52676	1.17025	1.49457	1.04224	0.942875	0.977918	0.984561	0.926293	0.97033	0.921128	0.942201	0.903786	0.952436
31	AC480 (BMS-599626)	L1200-01	1.55947	1.18704	0.815405	1.45349	1.68217	0.977899	1.16287	1.48055	0.890235	0.921374	0.873817	0.793684	0.956668	0.985376	0.760577	1.06337	0.857937	0.863085
32	Masitinib (AB1010)	L1200-01	1.26048	1.16364	0.859672	1.13956	1.52434	1.15052	1.11069	1.32983	0.838759	0.934211	0.852681	0.800702	0.944142	0.833378	0.852757	0.878482	0.916985	0.853457
33	GDC-0941	L1200-01	0.784231	0.774075	0.301018	0.998957	1.26896	0.276527	0.739134	0.923239	0.433611	0.842426	0.797792	0.523509	0.889028	0.795609	0.687104	0.981546	0.798541	0.472174
34	SL-327	L1200-01	1.78172	1.29716	0.891102	1.37324	1.6671	1.31727	1.17592	1.39012	1.04587	0.963736	0.921451	1.06842	0.93694	0.944843	1.02011	0.936281	0.960056	1.04025
35	Crizotinib (PF-02341066)	L1200-01	0.74031	1.11959	0.552457	1.44964	1.53623	0.71059	1.23718	1.36137	0.51779	0.91335	0.940694	0.977544	0.918151	0.977085	0.900378	0.888928	0.944772	0.902754
36	PHA-665752	L1200-01	1.47374	1.23155	-0.103586	1.39764	1.7123	-0.229601	1.25363	1.49597	-0.168963	0.919448	0.855205	0.427719	0.924727	0.855487	0.31532	0.892409	0.851337	0.299634
37	ZSTK474	L1200-01	1.36843	0.789676	0.337317	1.1999	1.27768	0.402221	1.06871	1.02068	0.24648	0.824454	0.794953	0.703158	0.876815	0.749549	0.671457	0.880223	0.794026	0.583478
38	SB216763	L1200-01	1.40812	1.30588	1.02435	1.50293	1.7591	1.40442	1.21052	1.40063	1.05496	0.943838	0.976341	0.980702	0.889654	0.958968	0.894596	0.958217	0.884682	0.954362
39	SB203580	L1200-01	1.42982	1.27651	0.932271	1.45349	1.82254	1.3156	1.13167	1.29338	1.02468	0.939666	0.869716	0.980702	0.923788	0.934403	0.88065	0.898677	0.896144	0.903524
40	SB202190 (FHPI)	L1200-01	1.29223	1.09022	0.869854	1.12993	1.42996	1.07175	1.05623	1.3095	0.808478	0.846277	0.849527	0.85614	0.919717	0.879745	0.890174	0.933148	0.891976	0.911612
41	MK-2206 2HCl	L1200-01	0.941394	1.03057	0.381142	1.07664	0.985823	0.25055	0.882649	1.06414	0.666768	0.934531	0.925868	0.748772	0.939758	0.972479	0.775203	0.995474	0.932615	0.795301
42	SU11274	L1200-01	1.5891	1.33708	0.688358	1.45157	1.91296	1.07594	1.28824	1.55415	0.873278	0.993582	0.831861	0.609474	0.889028	0.943922	0.576555	0.961003	0.879472	0.553052
43	Brivanib (BMS-540215)	L1200-01	1.43035	1.27055	0.684816	1.52283	1.81461	0.970357	1.21506	1.53803	0.708554	0.939024	0.924921	0.964211	0.92598	0.932561	0.982355	0.947423	0.963876	0.990949
44	NVP-ADW742	L1200-01	1.424	1.09573	0.318282	1.26731	1.50451	-0.062009	1.27008	1.37399	-0.0635882	0.985558	0.930915	0.986316	0.931616	0.995509	0.965687	0.902507	0.937826	0.840362
45	Refametinib (RDEA119, Bay 86-9766)	L1200-01	1.41712	0.831431	0.43382	1.24163	1.21662	0.680423	1.16004	1.13074	0.454201	0.974326	1.0041	1.02281	0.980781	1.00226	0.990518	0.95578	1.00973	0.885808
46	OSI-906 (Linsitinib)	L1200-01	1.29329	1.19851	0.699425	1.45863	1.41013	1.0265	1.23718	1.35016	0.735201	0.92715	0.984858	0.900351	0.921595	0.999808	0.981674	0.987117	0.890587	0.910071
47	KU-55933 (ATM Kinase Inhibitor)	L1200-01	1.38537	1.27238	0.849048	1.43873	1.74165	1.03656	1.19918	1.38591	0.986525	0.700257	0.905047	0.887719	0.952597	1.00687	0.907862	0.948816	0.936089	0.957058
48	GSK1904529A	L1200-01	1.09538	1.1953	0.874281	0.956585	1.43868	0.854719	1.40849	1.36698	0.832702	0.92362	0.841956	0.785263	0.907191	0.880666	0.843573	0.935933	0.846474	0.773349
49	PF-04217903	L1200-01	1.03559	1.1205	0.787959	1.32638	1.46327	1.00052	1.02163	1.4462	1.17668	0.913671	1.07287	0.96386	0.941637	0.926419	0.954462	0.726323	0.945815	1.03062
50	MLN8054	L1200-01	1.50179	0.947061	0.7251	1.31097	1.59334	0.852205	1.23945	1.18542	0.704315	1.0475	0.929653	1.02491	0.967628	1.01946	0.9497	1.02646	0.979507	0.93626
51	Vatalanib (PTK787) 2HCl	L1200-01	1.3388	1.33708	1.10181	1.38223	1.69406	1.61223	1.17535	1.64879	1.08221	0.922015	0.95489	0.924211	0.917838	0.944229	0.943578	0.924791	0.930184	0.915463
52	U0126-EtOH	L1200-01	1.43088	1.01497	0.794599	1.43744	1.67899	1.02063	1.33021	1.36488	0.546253	0.960526	0.966877	1.03754	0.992367	1.00012	1.05549	0.931407	0.965613	0.809166
53	ZM 447439	L1200-01	1.50919	0.914024	0.660469	1.34949	1.31734	0.970357	1.19918	1.05573	0.701287	0.900513	0.923975	0.792982	0.9479	0.81956	0.664314	0.938719	0.880861	0.63393
54	GDC-0879	L1200-01	1.40812	1.15079	0.698097	1.52091	1.47596	1.20247	1.24739	1.35226	0.882362	0.969833	1.03785	1.04281	0.974204	1.10114	0.978613	1.03447	0.973949	0.988639
55	LY294002	L1200-01	1.41236	1.26458	0.827357	1.47532	1.64013	0.872316	1.223	1.35366	0.811506	0.98973	0.902839	0.946667	0.983286	0.974936	0.969769	0.915738	0.922195	0.953591
56	OSU-03012 (AR-12)	L1200-01	0.932928	0.642845	0.023019	0.839098	0.765342	-0.0770923	0.930299	0.683491	-0.0266465	0.967266	1.06246	0.887719	0.967628	1.00319	0.936094	0.964485	1.09691	0.784132
57	Danusertib (PHA-739358)	L1200-01	0.73343	0.655234	0.325808	0.963005	0.926341	0.384623	0.723818	0.747985	0.371234	0.94801	1.04259	0.85614	1.01397	1.00933	0.912964	1.01114	1.06843	0.831889
58	BI 2536	L1200-01	0.340786	0.309722	0.170872	0.254233	0.352136	0.0913376	0.212153	0.287417	0.0660106	1.04942	1.01609	0.842807	1.13078	1.01424	0.889494	1.04213	0.941994	0.733295
59	Foretinib (GSK1363089)	L1200-01	1.27583	0.799312	0.167331	1.37645	1.02151	0.0896617	1.16287	0.984227	0.0690386	0.930359	0.936593	0.777544	0.969507	0.914137	0.825545	0.901114	0.820771	0.722896
60	SGX-523	L1200-01	1.54518	1.22604	1.05932	1.35719	1.93596	1.45135	1.32057	1.39993	0.819985	0.964698	0.93123	0.930526	0.948839	0.971251	0.919087	0.947075	0.963182	0.917774
61	GSK690693	L1200-01	1.40601	1.30083	1.04604	1.36618	1.70279	1.44464	1.22697	1.41535	0.978653	0.898588	0.982019	0.998596	0.957294	0.932868	0.934053	0.950557	0.956582	0.911997
62	JNJ-38877605	L1200-01	1.4785	1.24302	1.16246	1.50678	1.49499	1.46978	1.23435	1.54364	1.07252	0.964056	1.04637	0.933333	0.988296	1.0256	0.941196	1.02298	0.931921	0.924321
63	Palbociclib (PD-0332991) HCl	L1200-01	1.25731	0.887869	0.570606	1.15175	1.09844	0.598303	0.873573	1.14546	0.491143	0.874198	0.792744	0.922456	0.893412	0.882202	0.839151	0.878482	0.821813	0.860774
64	Triciribine	L1200-01	1.0377	0.839231	0.522798	1.07728	1.06989	0.565623	1.05736	0.890992	0.451173	0.924904	1.0612	1.25088	0.994872	1.04065	1.3055	0.892758	1.12609	1.31485
65	XL147	L1200-01	1.31763	1.09435	0.883577	1.24484	1.39506	1.15219	0.943345	1.1055	1.17002	1.00385	0.964038	1.01825	0.971699	0.969101	0.979633	1.00975	1.04029	1.0414
66	Cabozantinib (XL184, BMS-907351)	L1200-01	1.551	1.35819	0.448429	1.4933	1.77892	0.591599	1.22527	1.43989	0.440273	0.953466	0.897161	0.940351	1.02681	0.95252	0.938475	0.925836	0.980201	0.935105
67	Everolimus (RAD001)	L1200-01	0.923932	0.848408	0.651616	0.812776	1.04848	0.809469	0.780543	0.996144	0.624981	0.858151	0.883912	0.946316	0.883078	0.914137	0.907862	0.883357	0.882945	0.854997
68	BMS-754807	L1200-01	1.44834	1.15492	0.802568	1.46954	1.64885	0.886561	1.26725	1.31581	0.706132	0.961168	0.94858	1.00912	0.978275	0.982305	1.04868	0.97493	0.963529	0.884652
69	Alisertib (MLN8237)	L1200-01	0.995899	0.880069	0.690571	0.918064	1.19282	0.818686	0.772602	0.994742	0.458441	1.01476	0.930915	0.921053	0.994246	0.975243	0.851397	1.02228	0.955887	0.878105
70	AT9283	L1200-01	1.12978	0.863091	0.266047	1.18706	0.850203	0.25474	0.762958	0.872766	0.266465	0.922015	0.978864	0.892281	0.958547	1.0124	0.9497	1.01567	0.908301	0.843443
71	Brivanib Alaninate (BMS-582664)	L1200-01	1.45099	1.20906	0.707393	1.45606	1.61951	0.83377	1.223	1.45952	0.642544	0.97914	0.923344	1.07263	0.965436	1.00441	0.974531	0.977368	0.918722	1.02985
72	AG-490 (Tyrphostin B42)	L1200-01	1.19593	1.17052	1.21071	1.07664	1.42441	1.01812	0.952421	1.32492	0.569266	0.893453	0.916719	0.934035	1.00615	0.943922	0.885072	1.00627	0.936436	0.933564
73	SNS-032 (BMS-387032)	L1200-01	0.327027	0.254201	0.193006	0.340262	0.274413	0.195245	0.210452	0.140904	0.131416	1.02728	1.0511	1.00667	1.07473	1.13215	1.02725	0.95961	0.946509	0.951666
74	Barasertib (AZD1152-HQPA)	L1200-01	1.27107	0.878692	0.536078	1.08499	1.22772	0.734053	0.948451	1.1006	1.13914	0.956675	0.91041	1.05684	0.943516	0.972786	0.945618	1.01045	0.923237	0.974389
75	PLX-4720	L1200-01	1.37902	1.33479	1.09252	1.47597	1.75037	1.29968	1.32681	1.63687	1.09311	1.03402	0.968454	0.951228	0.995812	0.999194	0.970449	0.947772	0.960403	0.975159
76	Roscovitine (Seliciclib,CYC202)	L1200-01	1.55576	1.32377	1.08986	1.37774	1.83523	1.37342	1.35971	1.67613	0.494171	0.969833	0.934069	0.937193	1.05719	1.02437	0.944598	0.964136	1.02987	0.612363
77	SNS-314 Mesylate	L1200-01	1.0885	1.0035	0.752103	1.09269	1.21265	1.01309	0.971708	1.13565	0.681302	0.90982	0.897792	0.770877	0.969194	0.968794	0.735405	0.923398	0.956582	0.655113
78	Lenvatinib (E7080)	L1200-01	1.46845	1.22375	1.0239	1.55108	1.45772	1.28292	1.06814	1.54784	0.889629	0.981386	1.06877	0.940351	0.992054	0.994895	0.97079	1.07765	0.974644	0.926632
79	CP-724714	L1200-01	1.40019	1.3279	1.03851	1.50229	1.7821	1.28962	1.1867	1.43077	1.0816	1.0154	0.976656	0.948772	0.960426	1.00411	0.935414	0.995474	0.895102	0.931254
80	TGX-221	L1200-01	0.647176	0.97505	0.77158	0.943744	1.28165	0.898293	1.02106	1.12022	0.545042	0.924262	0.904101	0.932632	0.983286	0.932253	0.938815	0.968663	0.940604	1.05026
81	WZ3146	L1200-01	0.683159	0.910353	0.29969	1.27887	1.04372	0.362836	0.824789	1.00105	0.313702	1.00513	1.00915	0.979298	1.05531	0.993053	0.985076	1.04248	1.03647	0.955902
82	CYC116	L1200-01	0.77206	1.05948	0.536963	1.41562	1.3673	0.720645	1.38978	1.08237	0.688569	0.991335	0.916088	0.965263	1.00489	0.90124	0.954122	1.01915	0.934005	0.864625
83	WZ4002	L1200-01	1.41024	1.18015	1.14564	1.38994	1.70437	1.33236	1.23889	1.49457	1.45647	0.924262	0.964353	1.02	1.00301	0.972172	0.892555	0.993384	0.920806	0.951666
84	PD98059	L1200-01	1.46316	1.21044	1.15095	1.35976	1.74085	1.63905	1.30185	1.56817	1.22453	1.05552	0.954259	0.994035	1.00458	1.01424	1.01535	0.988858	1.02327	0.968612
85	Regorafenib (BAY 73-4506)	L1200-01	1.09168	0.72819	0.418769	1.26603	1.04848	0.609197	1.11579	0.964599	0.388796	0.934211	0.998107	0.862807	1.0647	1.05508	0.737106	1.01219	0.9347	0.7772
86	WZ8040	L1200-01	1.50549	1.29487	0.0996016	1.59474	1.50372	-0.20111	1.12657	1.42447	-0.144133	0.929397	1.09716	0.862456	1.00239	1.00994	0.830648	1.04944	1.03334	0.799923
87	ENMD-2076	L1200-01	0.603784	0.742415	0.361664	1.29364	0.948548	0.386299	1.18443	0.773221	0.378501	1.03306	0.895268	0.857193	1.04685	0.969101	0.818742	1.01671	0.856547	0.719045
88	CUDC-101	L1200-01	1.09115	0.615773	-0.0659584	0.819838	0.847824	-0.147481	0.988159	0.709429	-0.142316	0.939345	1.1653	1.15123	1.0146	1.22796	1.19495	0.990599	1.1761	1.04217
89	PIK-75	L1200-02	0.364325	0.222248	0.0417927	0.134203	0.141263	-0.056598	0.180528	0.130564	-0.073161	0.624215	0.986615	0.625389	1.46603	1.03258	0.346041	1.08053	0.551482	0.556878
90	Tivozanib (AV-951)	L1200-02	0.970271	1.1396	0.373385	1.19809	1.14943	0.416692	1.05177	1.07512	0.42497	1.12815	0.913748	0.45974	1.02984	1.08307	0.712606	0.934324	1.07115	0.68034
91	YM201636	L1200-02	0.625639	1.1317	0.358537	1.10143	1.22939	0.368297	0.506566	1.07262	0.306004	0.59636	0.895617	0.722449	1.10331	1.04289	0.745956	0.952306	0.962781	0.715104
92	OSI-930	L1200-02	1.79208	0.924329	0.62799	1.22034	1.27536	0.789911	1.14174	1.20881	0.38998	0.578634	0.961984	0.942775	1.12897	1.0724	0.939215	0.936278	1.07781	0.818422
93	KU-0063794	L1200-02	1.31339	0.652796	0.34369	0.935941	0.708979	0.386343	0.812075	0.68218	0.323817	0.940754	0.804276	0.457476	1.01506	0.828126	0.399344	0.875293	0.857367	0.400926
94	Flavopiridol (Alvocidib)	L1200-02	0.569589	0.249215	0.253506	0.261452	0.229219	0.217369	0.230038	0.188662	0.171133	1.1885	1.06667	0.970599	1.20439	1.18725	0.952897	0.967553	0.600305	0.855135
95	AG-1024	L1200-02	1.39746	1.04289	1.22629	1.17375	1.18208	1.48057	1.06023	1.22193	1.27046	1.16951	1.07317	0.933393	1.06638	1.07134	0.897313	1.01407	1.09261	0.873655
96	Amuvatinib (MP-470)	L1200-02	0.861958	0.612345	0.920539	0.698131	0.797601	1.10079	0.855547	1.03764	0.895746	0.783751	0.957879	0.997776	1.21567	1.14316	0.950616	1.04535	1.1725	0.816472
97	JNJ-7706621	L1200-02	1.81935	1.03778	0.17047	1.22868	1.11011	0.141085	1.05721	0.39544	0.135507	1.00069	1.17374	0.562947	1.15696	1.17339	0.950331	1.10633	0.633594	0.483775
98	CHIR-99021 (CT99021)	L1200-02	1.89661	1.26282	1.24223	1.30934	1.44328	0.702963	0.478189	1.35437	1.39769	0.561752	1.02459	0.559389	1.15385	1.06565	0.916696	0.971462	1.15068	0.974049
99	PD173074	L1200-02	1.8701	1.26979	1.07396	1.28153	0.782276	0.638163	0.672	1.27628	1.03316	0.588763	0.986957	0.682008	1.18729	1.10938	0.734554	1.02697	0.972768	0.607237
100	WYE-354	L1200-02	1.57546	0.520749	0.292549	1.10282	0.495086	0.285451	0.478189	0.486647	0.253837	0.540227	0.778619	0.584948	1.07027	0.835948	0.344616	0.914777	0.743446	0.598465
101	Vemurafenib (PLX4032, RG7204)	L1200-02	1.98599	1.26746	1.1306	1.4053	1.4586	1.53799	1.36332	1.19319	1.24119	1.08425	1.04032	0.797832	1.20167	1.12894	0.854557	1.00586	0.636553	0.874305
102	BX-795	L1200-02	1.97311	1.12054	0.580698	1.40461	1.0035	0.845689	1.07894	1.08824	0.571928	1.14798	1.03964	0.873863	1.17329	1.11578	0.810091	1.01759	0.914328	0.733623
103	BX-912	L1200-02	1.70195	1.14518	0.810558	1.23633	1.24404	0.842407	1.25042	1.10011	0.783141	1.17795	1.0198	0.820156	1.18768	1.01729	0.851137	0.99179	1.06339	0.714454
104	Genistein	L1200-02	1.46715	0.995932	0.939786	1.08127	1.02949	1.2468	0.964226	1.16071	1.05861	0.735215	0.990036	0.485947	1.12314	1.07063	0.813226	1.06255	1.13773	0.789181
105	TG100-115	L1200-02	1.83526	1.29955	0.989277	1.28501	1.31468	0.415052	1.13087	1.16945	1.09742	0.590451	1.04169	0.618919	0.531441	1.03969	0.43811	1.01798	1.04785	0.975348
106	GSK1059615	L1200-02	1.90721	0.90759	0.372285	1.4206	0.475762	0.363375	1.3114	0.967671	0.400795	1.10704	0.936669	0.617301	1.20478	0.549713	0.919262	0.55864	1.07559	0.8886
107	MGCD-265	L1200-02	1.91479	1.24468	1.01622	1.2857	1.37864	1.24926	1.23955	1.28565	0.340358	0.703983	0.982852	0.495653	1.18107	0.567847	0.84173	1.05512	1.12738	0.419445
108	Rigosertib (ON-01910)	L1200-02	1.96932	0.947576	0.11548	1.3608	0.952857	0.101712	1.21238	0.912697	0.111332	1.15178	1.23943	1.06572	1.12275	1.36504	1.07718	1.00899	1.23538	1.07087
109	Ki8751	L1200-02	1.99583	1.22887	0.784163	1.35871	1.44928	0.954783	1.40015	1.2769	0.351173	0.706093	0.993799	1.12654	1.11809	1.10298	0.820352	0.970289	0.646169	0.982496
110	Ruxolitinib (INCB018424)	L1200-02	1.90116	1.25863	1.39786	1.28501	1.38531	1.83492	1.07532	1.35124	1.37225	1.12181	1.0263	0.963158	1.16007	1.10156	0.945771	1.04535	0.739378	0.66182
111	Pelitinib (EKB-569)	L1200-02	1.9413	1.18563	0.0703877	1.32325	1.27203	-0.0229673	1.152	1.20506	0.0146322	1.11928	0.949669	0.522829	0.912042	1.05676	0.747381	1.01525	1.0915	0.674166
112	Staurosporine	L1200-02	-0.00681689	-0.0511449	-0.0599395	-0.013907	-0.126603	-0.129601	-0.0404528	-0.121193	-0.102425	1.22184	1.06393	0.878392	1.2666	1.1709	0.800684	1.08327	1.06043	0.687162
113	Aurora A Inhibitor I	L1200-02	2.26397	0.982448	-0.138576	1.17862	1.00683	-0.246078	0.970868	0.897079	-0.177495	1.13363	0.96301	0.566183	1.15074	1.05854	0.580916	0.98749	1.06413	0.606912
114	PHA-680632	L1200-02	1.82314	1.02569	0.696728	1.35593	1.10145	0.148467	1.30294	1.04638	0.598012	1.1273	0.977379	0.904275	1.12703	1.08058	0.925248	1.00586	1.07929	0.882752
115	VX-745	L1200-02	0.936186	1.2205	1.4072	1.41434	1.48059	1.79063	1.20694	1.39372	1.44795	1.09523	1.05675	0.926598	1.14763	0.686253	0.888762	1.0473	0.659115	0.870406
116	Thiazovivin	L1200-02	2.06628	1.36139	1.32912	1.5103	1.51391	1.6315	1.33374	1.43433	0.762147	1.23999	1.11285	1.04825	1.14219	1.18619	0.94406	1.06607	0.679828	1.02896
117	SP600125	L1200-02	2.0072	1.35953	1.27358	1.39487	1.55789	1.51338	1.22747	1.32063	1.21002	0.780797	1.12003	0.944716	1.13791	1.2029	0.844581	1.00469	1.15438	0.912318
118	AZD6482	L1200-02	1.93903	1.17633	1.1515	1.24329	1.0668	1.28207	1.22264	1.17195	1.04716	1.13912	1.05298	0.872568	1.17835	1.11721	0.919262	0.492181	0.736049	0.935711
119	TSU-68 (SU6668, Orantinib)	L1200-02	1.87692	1.27397	1.4017	1.35524	1.39597	1.47483	1.11215	1.26503	1.22274	1.17288	1.05264	0.920451	1.11148	1.1108	0.906435	0.963253	1.10148	0.940584
120	GSK429286A	L1200-02	1.60803	1.11031	0.91339	1.26623	1.18208	0.453604	1.1526	0.934562	1.05352	1.27164	1.12414	0.968334	1.18457	0.659229	0.97513	1.02815	1.21799	0.973074
121	Pimasertib (AS-703026)	L1200-02	1.33687	0.633267	0.550454	0.995741	0.778944	0.803855	0.880906	0.197407	0.658449	0.726774	1.15972	0.960569	1.18729	1.12574	0.924107	1.181	0.623607	0.953905
122	HMN-214	L1200-02	1.94963	0.563059	0.127028	1.2704	0.253873	0.0869476	1.25947	0.509136	0.155865	1.06357	1.20316	0.717596	0.7301	1.38424	0.601725	0.972244	1.3419	1.05787
123	AEE788 (NVP-AEE788)	L1200-02	1.16645	1.20563	0.750069	1.39279	1.39064	0.400287	0.461887	1.37248	0.227117	0.744078	0.854907	0.424475	1.18806	0.495311	0.577496	0.595778	0.543714	0.567924
124	PHA-793887	L1200-02	0.860443	0.65698	0.245257	0.916471	1.27536	0.175536	0.325434	1.19069	0.206123	1.2497	0.998589	0.648684	0.536495	1.10512	1.09143	1.10438	0.618429	0.8886
125	PIK-93	L1200-02	1.83071	1.1768	0.817157	1.39279	1.29602	0.970368	1.36332	1.19631	0.272286	1.25392	0.750909	1.04566	1.09865	1.19899	0.921542	0.628225	1.14883	0.935061
126	Ponatinib (AP24534)	L1200-02	1.34974	0.422643	-0.139126	0.98392	0.417125	-0.200964	0.849509	0.544745	-0.15332	0.731839	0.758435	0.909128	0.759257	1.05818	0.743106	1.02463	0.684266	0.124112
127	LY2228820	L1200-02	1.69892	0.827618	1.00742	1.29126	1.2034	1.38378	0.969057	1.06762	0.53503	0.696808	1.08822	0.505035	0.791525	0.566425	0.716597	0.914777	0.688705	0.688137
128	CCT129202	L1200-02	0.937701	0.806695	0.449271	1.01452	0.822256	0.270686	0.972075	0.890208	0.598648	1.17795	0.998589	0.723743	1.09982	1.20325	1.10311	0.686474	1.14291	0.991593
129	SAR245409 (XL765)	L1200-02	1.98296	1.1847	0.921639	1.301	1.13543	0.990054	1.07713	1.17195	1.06115	1.08341	1.08856	0.722449	1.12781	1.05925	0.963443	1.09891	1.12701	1.04715
130	AT7519	L1200-02	1.49593	0.262234	0.185867	1.12021	0.211228	0.230493	0.487245	0.207403	0.185129	1.18217	0.947616	0.62086	0.718048	1.16521	1.01817	1.12823	1.03935	0.92044
131	Quizartinib (AC220)	L1200-02	1.98069	1.42415	1.21914	1.27736	1.18074	1.55849	0.551245	1.25254	1.44604	0.737747	0.944195	0.721479	1.3218	0.574248	1.10568	0.630962	1.09926	0.509117
132	Hesperadin	L1200-02	0.701382	0.416134	0.311246	0.762103	0.49242	0.431457	0.754113	0.491645	0.461869	0.633078	1.04477	0.94051	0.414034	1.15916	0.826623	0.95778	0.944288	0.811274
133	BIX 02188	L1200-02	1.08161	1.38789	1.17734	1.41156	1.38264	1.57654	0.533132	1.27003	1.54911	0.771934	1.0588	1.02463	1.17407	1.15525	0.855412	0.581314	1.11665	0.939284
134	BIX 02189	L1200-02	2.00947	1.20098	1.09596	1.49292	0.509079	1.56424	0.549434	1.41871	1.41487	0.712424	1.06222	0.501476	1.10681	1.11721	0.863393	0.572713	0.832216	0.849287
135	AZD7762	L1200-02	0.591555	0.222713	0.0775364	0.92412	0.181909	0.0426535	0.786717	0.20303	0.0483499	0.831443	1.12653	0.682331	0.764311	1.26477	0.995083	0.704848	1.15881	0.848313
136	R406 (free base)	L1200-02	1.45048	0.999186	0.306296	1.11395	0.976845	0.104993	0.853132	1.0139	0.278648	0.70947	1.01809	0.99907	1.11342	1.04574	0.904725	0.503127	1.06894	0.832068
137	CP-673451	L1200-02	1.92994	1.25398	0.263404	1.33716	1.28469	0.297755	0.597132	1.19007	0.237932	1.17879	1.11867	1.04275	1.28914	1.16272	0.911566	0.626271	1.1651	0.842789
138	AZD8055	L1200-02	1.22098	0.419854	0.378884	0.769057	0.342495	0.338768	0.826566	0.447915	0.361988	1.045	0.796066	0.638654	0.983186	0.915596	0.607425	0.513292	0.811503	0.564675
139	PHT-427	L1200-02	1.96251	1.30885	1.25708	1.28014	1.5259	1.5667	0.615245	1.41309	1.43968	0.656291	1.05401	1.03822	1.13636	1.16023	0.968574	0.56724	1.10148	0.974374
140	KRN 633	L1200-02	1.91479	1.35116	1.22629	1.42269	1.44994	1.49287	1.31864	1.36499	1.19857	1.15938	1.0174	1.10357	1.15813	1.05427	0.927243	0.577013	1.04933	1.02148
141	AT7867	L1200-02	1.93145	1.18098	0.647787	1.4811	1.57121	0.899826	1.25766	1.34499	0.705527	0.732261	1.11867	1.0476	1.21528	1.23277	0.958313	0.60086	1.15992	0.956829
142	BMS-777607	L1200-02	1.92918	1.17587	0.865549	1.39487	1.62785	1.15247	1.19668	1.26066	0.869026	0.922606	1.01775	0.92401	1.10642	1.18299	0.892753	0.987881	1.1455	0.822321
143	PD318088	L1200-02	1.5285	0.898291	0.614243	1.19461	1.24071	0.731672	0.979925	0.998282	0.643181	1.1636	1.08411	0.982893	0.659345	1.24841	0.966009	0.999218	1.22354	0.892499
144	KU-60019	L1200-02	1.5232	1.04847	0.605994	1.20435	1.09612	0.828463	1.01434	1.12697	0.823221	0.592139	0.858328	0.613419	1.08193	0.493889	0.604575	0.925723	1.03417	0.63063
145	BS-181 HCl	L1200-02	1.84208	1.21214	0.850701	1.29474	1.31068	1.04665	1.07774	1.22193	0.780596	1.10156	0.970879	1.07542	1.22578	1.00876	0.804105	0.964816	1.06709	0.754092
146	Fasudil (HA-1077) HCl	L1200-02	1.94736	1.35488	1.38961	1.38792	1.27736	1.53963	1.25947	1.36186	1.4963	1.15094	1.09814	1.06798	1.21061	1.22103	1.0347	1.00704	0.669841	1.00816
147	BIRB 796 (Doramapimod)	L1200-02	1.88828	1.27769	1.15645	1.33577	1.35332	1.55111	1.18581	1.30939	1.40087	1.21382	0.999273	0.925628	1.09826	1.11863	0.87394	0.597733	1.08595	0.889575
148	Tie2 kinase inhibitor	L1200-02	2.04279	1.20284	1.29227	1.44424	1.40663	1.5142	1.29872	1.47056	1.34107	1.16782	1.03964	0.994864	1.01195	1.08698	0.844866	1.00547	1.06006	0.853511
149	H 89 2HCl	L1200-02	1.87767	1.35255	1.46054	1.43729	1.4586	1.82016	1.19487	0.676558	1.43141	0.738169	1.01159	0.974481	1.07882	1.14921	0.938645	0.986317	1.10851	0.946107
150	TWS119	L1200-02	1.88298	1.17494	0.499313	1.40391	1.31201	0.627499	1.2154	1.23567	0.517853	1.14165	1.01159	1.12525	1.1383	1.10156	1.06349	0.929633	0.729761	1.00231
151	Acadesine	L1200-02	1.8648	1.23166	1.44845	1.30865	1.29802	1.60279	1.22566	1.33313	1.31435	1.10113	0.714988	1.08319	1.20167	1.19614	1.04582	0.828382	1.15475	0.979572
152	PF-573228	L1200-02	1.47699	1.10241	0.612043	1.2259	1.20073	0.812878	1.00468	1.13384	0.709344	1.04036	1.07898	0.872568	1.12431	1.03934	0.876505	1.01368	1.08632	0.869431
153	BMS-265246	L1200-02	1.74437	1.30327	0.276602	1.23981	0.997501	0.326464	0.848906	0.869592	0.220755	1.16149	1.21411	1.1699	0.816795	1.2381	0.97342	1.18139	1.272	0.544856
154	Lapatinib	L1200-02	1.83602	1.30187	0.992026	1.44424	0.585707	1.46006	1.30475	1.42371	1.26028	1.15642	0.968484	0.830509	1.12431	1.04609	0.753652	1.02932	1.11073	0.698859
155	AZD8330	L1200-02	0.861958	0.533302	0.602695	0.750978	0.304514	0.803035	0.679849	0.624082	0.737336	1.27249	1.07351	1.04922	1.2456	1.21677	0.922967	0.618843	1.27237	0.876254
156	KW-2449	L1200-02	1.98144	1.02383	0.776464	1.43103	1.08679	1.06224	1.36091	1.11385	0.874115	1.19441	0.940774	0.856068	1.1212	1.01942	0.784152	0.504691	0.931712	0.831093
157	RAF265 (CHIR-265)	L1200-02	1.39519	0.716029	0.599395	1.107	0.972847	0.776787	0.934642	0.783383	0.711252	1.17077	0.970879	0.672302	1.1072	0.999156	0.566379	1.02815	1.01382	0.586768
158	AZD1480	L1200-02	1.80799	1.19307	0.644487	1.41921	1.31201	0.706244	1.25162	1.18694	0.753241	0.667687	0.999957	1.0366	1.16785	1.10298	0.979691	1.09226	0.726802	0.927588
159	PF-4708671	L1200-02	0.89074	1.38091	1.4226	1.39418	1.44328	1.79145	1.14053	1.41809	1.40533	1.1024	1.05401	0.97157	1.0761	1.14778	0.927528	0.924941	1.08595	0.857735
160	LY2784544	L1200-02	1.24825	0.793212	0.461369	1.20296	0.988839	0.620937	0.940075	0.875839	0.511491	0.777842	0.944537	0.774861	1.14919	1.05782	0.732559	0.499609	1.04378	0.705357
161	AST-1306	L1200-02	1.69438	1.08846	0.338741	1.04928	0.430451	-0.209987	0.987774	1.04638	0.408429	1.18977	0.984221	1.07704	1.1869	1.01124	0.97342	1.01876	1.07892	0.923689
162	AZD8931 (Sapitinib)	L1200-02	1.68074	1.20423	1.08001	1.38166	1.34933	1.38706	1.2957	1.33188	1.13177	1.16022	1.02527	1.0091	1.09126	1.12112	0.903299	1.07584	1.16029	0.934736
163	GSK461364	L1200-02	0.167393	0.304545	0.193566	0.121686	0.12727	0.229673	-0.0271698	0.359207	0.264652	0.883777	1.23874	0.982893	0.858392	1.37748	0.937789	0.67631	1.24795	0.817772
164	R406	L1200-02	1.76709	0.586772	0.366786	1.34411	1.25937	0.469189	1.24981	1.29189	0.372803	1.19399	0.951721	1.12104	1.10176	0.993466	0.996508	0.650508	1.00643	0.927263
165	SGI-1776 free base	L1200-02	1.71786	1.15402	0.193566	1.40878	0.57971	0.390444	1.26611	0.749649	0.345447	0.671907	1.01159	0.926275	1.15969	1.06067	0.800399	0.596169	1.02307	0.819072
166	BMS-794833	L1200-02	1.91933	1.2219	1.09376	1.44076	1.51857	1.43792	1.15985	0.825863	1.36525	0.68077	0.986273	1.02851	1.08932	1.11116	0.946626	1.03088	1.08188	0.940259
167	NVP-BHG712	L1200-02	0.848324	0.967104	0.519109	1.16402	1.17874	0.529888	1.13872	1.10636	0.476501	0.641097	0.940432	0.855745	0.767422	0.598071	0.7699	0.572322	1.11332	0.773586
168	OSI-420	L1200-02	1.37095	1.02615	0.817157	1.19252	1.17874	0.951502	1.08015	1.20943	0.902107	0.69301	0.978063	0.923363	1.14258	1.11223	0.874795	0.897576	1.1222	0.864558
169	PIK-293	L1200-02	1.68756	1.21725	1.04922	1.08405	0.97951	1.17625	0.894189	1.09011	0.961909	1.05682	1.03246	0.685243	1.11614	1.02689	0.846006	0.989445	1.09409	0.983471
170	AZ 960	L1200-02	1.4217	0.581193	0.447622	1.39	0.596368	0.464267	1.27094	0.61971	0.449781	1.14461	1.24251	0.960246	1.13558	1.3565	0.914986	0.661063	1.25239	0.854486
171	Mubritinib (TAK 165)	L1200-02	1.15054	1.49715	1.65796	1.6	0.860903	1.74469	1.41525	1.46057	1.49948	0.734371	1.16656	1.09904	1.2802	1.24166	1.03328	0.645426	1.15697	1.05852
172	PP242	L1200-02	0.746071	0.667209	0.17377	1.12925	0.716975	0.208346	0.680453	0.481025	0.356262	0.598892	0.79675	0.81498	1.05316	0.988488	0.726858	0.597342	0.928383	0.64655
173	CYT387	L1200-02	0.83469	1.19633	0.463569	1.3914	1.35732	0.75546	1.24921	0.832735	0.479046	0.720865	1.10396	1.01363	1.12586	1.13712	1.05181	0.503909	0.73346	0.918166
174	SB590885	L1200-02	1.6762	0.576078	-0.156723	1.3156	0.653673	-0.198503	1.19125	1.1657	-0.0426243	0.745766	0.702673	0.546124	1.12042	1.08983	0.547281	1.05668	0.7612	0.294034
175	Apatinib	L1200-02	0.805151	0.649076	1.4083	1.34411	1.2627	1.5101	0.557283	1.16695	1.17694	1.10831	0.945905	0.848303	0.648071	0.579937	0.872515	0.556685	0.739378	0.74467
176	CAL-101 (Idelalisib, GS-1101)	L1200-02	0.401924	0.282477	1.06026	0.33687	0.212402	1.03562	0.388452	0.228295	1.00996	0.950543	1.00559	1.00729	0.958033	1.02596	1.13709	0.924979	0.963938	1.11199
177	PIK-294	L1200-03	0.586429	0.945854	0.721405	0.558185	0.776888	0.537671	0.878154	0.831428	0.676436	1.09784	1.01083	1.00803	1.09226	1.22221	1.06293	1.02913	0.970752	1.01688
178	Telatinib	L1200-03	0.947558	1.30952	0.747626	0.827811	1.01233	0.815753	1.14286	1.05427	0.671747	1.06726	1.02271	1.15517	0.989113	0.927838	1.08591	1.06697	1.03171	1.03362
179	Volasertib (BI 6727)	L1200-03	0.133047	0.192952	0.252122	0.115554	0.164882	0.0616438	0.136322	0.205889	0.0404455	1.44092	1.15479	0.84938	1.41331	1.16292	0.908347	1.27114	1.13772	0.770365
180	Degrasyn (WP1130)	L1200-03	0.9712	1.32008	-0.0315993	1.15554	1.02817	-0.0547945	1.2269	0.899856	-0.0474795	1.02774	1.05031	0.907343	0.996969	1.09045	1.06467	0.989417	1.07411	1.09601
181	BKM120 (NVP-BKM120, Buparlisib)	L1200-03	1.00272	1.04594	0.121019	0.870899	0.671047	0.0321918	1.14153	0.754523	0.127784	1.04153	1.07582	0.92815	0.988089	1.09981	0.959875	0.967313	0.985897	0.889058
182	Asiatic Acid	L1200-03	1.08895	1.29005	1.4334	1.03868	1.16713	1.11575	1.33344	1.10635	0.961899	1.03594	1.09574	0.976453	1.06767	1.04364	1.00305	1.10031	1.00445	0.952209
183	Honokiol	L1200-03	1.13531	0.924168	1.05622	1.055	1.03321	1.07808	1.16403	0.957384	0.878077	1.13252	0.991614	0.989457	0.958374	0.99753	0.920533	1.03625	0.992712	0.918731
184	Indirubin	L1200-03	0.652257	0.71231	0.628624	0.761874	0.669607	0.943836	0.851022	0.732117	0.529894	1.08852	1.14046	1.0255	1.09192	1.096	0.930977	0.989417	1.13734	0.53488
185	Quercetin	L1200-03	0.993452	0.865782	1.06026	0.940101	1.31473	0.776027	1.19646	1.17781	0.875147	1.03967	1.01817	0.917747	1.02566	1.12027	0.907651	1.05198	1.04004	0.859765
186	Chrysophanic Acid	L1200-03	1.30915	1.55919	1.38633	1.15228	1.31473	1.10616	1.36455	1.35402	1.21043	1.07025	1.03389	0.987599	1.00482	0.995103	1.06746	1.08495	1.07525	0.985686
187	Imatinib (STI571)	L1200-03	1.33372	1.57809	1.69426	1.28546	1.37521	1.10548	1.38109	1.39641	1.03283	1.04899	0.983927	0.8661	0.962814	1.00342	0.757246	1.01714	0.997634	0.780256
188	Phenformin HCl	L1200-03	1.19279	1.57364	1.52954	1.3057	1.35649	1.38082	1.36058	1.25047	1.18406	1.06279	1.06639	0.976824	1.03351	1.0849	0.969275	1.10031	1.09834	1.07775
189	TAK-733	L1200-03	0.640204	0.618336	0.674342	0.782765	0.671767	0.443836	0.85433	0.602528	0.470106	1.09225	1.10517	0.836375	1.05537	1.05266	0.888502	1.15913	0.952201	0.820581
190	AZD5438	L1200-03	1.31425	0.892472	0.156652	1.43561	1.07497	0.0390411	1.42808	1.04398	0.0697538	1.11239	1.17645	0.839719	1.08235	1.16708	0.854034	1.1404	1.207	0.768463
191	PP121	L1200-03	0.987425	0.283589	0.0403395	1.07328	0.432724	0.019863	1.33477	0.436606	-0.00410317	1.05496	1.00105	0.626074	0.921146	0.957309	0.641657	1.08607	0.941978	0.595749
192	OSI-027	L1200-03	0.901663	0.446514	0.308597	1.10658	0.769688	0.278082	1.03234	0.726062	0.234467	1.03855	1.02271	0.725651	1.04171	0.984701	0.732179	1.03287	1.01126	0.886775
193	Fostamatinib (R788)	L1200-03	1.01246	0.871898	0.229935	0.924433	1.07281	0.144521	1.17727	1.15056	0.194607	1.05235	0.949336	0.831174	1.02122	1.05058	0.901384	1.01339	0.988168	0.755148
194	LY2603618	L1200-03	1.2716	1.10377	0.291789	1.17643	1.22617	0.115068	1.2858	1.25653	0.16354	1.04191	1.0559	1.14142	1.00995	1.13275	1.12177	1.04636	1.14416	1.04655
195	DCC-2036 (Rebastinib)	L1200-03	1.23127	1.10711	0.117657	1.29003	1.07713	0.0136986	1.3619	0.967678	0.0451348	1.05869	1.10482	0.882077	1.07006	1.14801	0.894769	1.0812	1.17974	0.854439
196	CCT128930	L1200-03	1.3161	1.49079	1.07101	1.33638	1.35505	1.00822	1.42874	1.21414	0.978312	1.08218	1.05066	0.931494	1.04239	1.02769	0.982157	1.05685	1.05064	0.901232
197	A66	L1200-03	1.38471	1.17884	1.34801	1.34683	1.26073	1.02534	1.4016	1.24442	1.14537	1.05906	1.04892	1.03553	0.972719	1.10744	0.985987	1.0827	1.07449	1.04123
198	NU7441 (KU-57788)	L1200-03	1.1761	1.21832	0.672325	1.36902	1.16353	0.555479	1.44528	1.20808	0.618406	1.05719	1.05835	0.782871	0.991163	0.942747	0.784402	1.06996	0.992333	0.851396
199	GSK2126458 (GSK458)	L1200-03	0.612389	0.474873	0.448441	0.668516	0.391684	0.261644	0.637935	0.375445	0.306565	1.02065	1.03634	0.938554	0.986039	1.02215	0.983898	0.989791	0.952201	0.876123
200	WYE-125132 (WYE-132)	L1200-03	0.483514	0.369778	0.329439	0.549698	0.368644	0.229452	0.521466	0.330634	0.218054	0.964341	0.968903	0.750546	0.898945	0.913275	0.764209	0.931722	0.860956	0.562271
201	A-674563	L1200-03	0.79504	0.474317	0.168081	0.686143	0.446404	0.069863	1.02176	0.620695	0.0973036	1.11574	1.14465	0.914031	1.04718	1.234	0.956741	1.05498	1.17217	0.82857
202	AS-252424	L1200-03	1.23822	1.35678	0.590974	1.25477	1.44145	0.815753	1.36984	1.29771	1.14713	1.04265	1.14675	1.16186	0.987747	1.06722	1.12873	1.06397	1.10402	1.10704
203	PF-00562271	L1200-03	1.31332	1.49524	0.293806	1.30831	1.43641	0.157534	1.46646	1.3407	0.166471	0.994173	1.05695	0.763922	1.07143	1.00238	0.763861	1.08457	1.01846	0.717866
204	Trametinib (GSK1120212)	L1200-03	0.587819	0.579968	0.692495	0.655459	0.750248	0.639726	0.702788	0.591023	0.549824	1.12059	1.13941	0.885049	1.07313	1.13241	0.959178	1.11567	0.982868	0.776832
205	Flavopiridol HCl	L1200-03	0.567885	0.275805	0.299185	0.430227	0.621366	0.156164	0.505584	0.181667	0.189332	1.09188	1.08281	1.04148	1.13973	1.06133	1.06885	0.958322	1.0124	0.96248
206	Ibrutinib (PCI-32765)	L1200-03	1.222	1.29339	1.30902	1.30243	1.34497	0.794521	1.54719	1.0785	0.896249	1.05123	1.10377	0.810366	0.986039	0.963204	0.811559	1.07071	1.06124	0.758191
207	AS-604850	L1200-03	1.22802	1.37013	1.44953	1.23323	1.32193	1.12877	1.43138	1.28257	1.09613	1.13588	1.15374	0.98054	0.998335	1.06618	0.914614	1.07521	1.06995	0.798516
208	CHIR-124	L1200-03	0.873848	0.483214	0.0443735	0.823894	0.412564	0.00479452	0.999256	0.426917	0.0117233	1.26565	1.37736	0.279783	1.13734	1.29571	0.361041	1.19584	1.30279	0.0505968
209	NVP-BSK805 2HCl	L1200-03	1.01617	1.15771	0.344231	0.895708	1.00441	0.0438356	1.14484	1.00401	0.23388	1.06092	0.958071	0.948214	1.04991	0.971872	1.01001	1.00328	1.00861	0.853678
210	R547	L1200-03	1.05372	0.75457	0.275653	1.04456	0.568086	0.135616	1.23484	0.760578	0.184642	1.05235	1.04892	0.953416	0.99287	1.06618	1.01628	1.08008	1.023	0.931285
211	WAY-600	L1200-03	1.1914	1.14881	0.233297	1.20907	1.02601	0.0842466	1.24014	1.04761	0.107268	0.928541	0.87072	0.601923	0.99492	0.900446	0.60893	1.03025	0.823095	0.635694
212	TG101209	L1200-03	1.34902	0.997567	0.330784	1.29917	1.67906	0.172603	1.41087	0.821134	0.180539	1.08218	0.945143	0.436208	0.993895	0.967364	0.447036	1.06472	1.03663	0.385373
213	GDC-0980 (RG7422)	L1200-03	1.03564	0.598318	0.495504	1.06088	0.666007	0.243151	1.20705	0.541973	0.250293	0.958001	1.01537	0.73011	0.97067	1.02353	0.808774	1.00028	0.987033	0.666889
214	A-769662	L1200-03	1.30869	1.33287	1.81057	1.31745	1.25209	1.24589	1.51741	1.16812	1.1905	1.06614	1.13592	0.958618	1.02156	0.974646	0.932022	1.05985	1.08699	0.940416
215	CH5132799	L1200-03	1.10703	1.07653	0.449113	1.0661	1.03537	0.3	1.21764	0.938006	0.290152	1.03035	1.01642	0.801078	0.967937	0.963204	0.866568	1.04037	1.023	0.644063
216	KX2-391	L1200-03	0.398215	0.107319	0.114295	0.342092	0.0770408	0.0547945	0.367276	0.0587389	0.0691676	1.19704	1.2348	0.997631	1.21931	1.20695	1.08904	1.19359	1.1646	0.651672
217	GSK1838705A	L1200-03	1.18445	0.921387	-0.181528	0.935531	0.885609	-0.184247	1.22028	0.934978	-0.136577	1.06913	0.871069	0.959361	0.968621	1.00308	0.990861	0.9808	0.938949	0.961339
218	TAK-901	L1200-03	0.698615	0.509905	0.215144	0.614983	0.377284	0.0424658	0.71867	0.488684	0.115475	1.03818	1.06429	0.96865	1.03078	1.00342	0.986335	1.03625	1.01846	0.882971
219	AMG-900	L1200-03	0.950339	1.02092	0.344231	0.870246	0.879849	0.415753	1.03036	0.900462	0.413834	0.914744	0.872117	0.449956	0.987064	0.888658	0.434851	1.05086	0.915097	0.411622
220	ZM 336372	L1200-03	1.33836	1.33454	1.48651	1.3305	1.20745	1.0589	1.46249	1.18083	1.01465	1.05645	1.08805	0.877247	1.02327	0.970485	0.918096	1.05985	1.05102	0.93509
221	PH-797804	L1200-03	1.29849	1.24891	1.97126	1.23715	0.435604	1.22055	1.42808	1.1984	1.1905	0.996784	1.05276	1.13102	0.993895	1.00065	1.04308	1.07933	1.12333	0.929383
222	Dacomitinib (PF299804, PF299)	L1200-03	1.24703	0.999791	0.0134465	1.36511	1.20673	-0.0547945	1.42212	1.19113	-0.0603751	1.0475	0.95877	0.892481	1.0137	0.938586	0.920533	1.02538	1.04155	0.830472
223	AG-1478 (Tyrphostin AG-1478)	L1200-03	1.23127	1.25391	0.356332	1.33181	1.28377	1.09726	1.36786	1.17841	0.925557	1.08181	1.02061	0.835632	0.960765	0.980887	0.824441	1.06135	1.01656	0.869276
224	SB415286	L1200-03	1.13114	1.20609	0.744937	1.12029	1.21969	1.27466	1.21962	1.13118	0.889801	1.1012	1.02131	0.891366	1.01575	1.0166	0.867961	1.028	1.05291	0.556184
225	Crenolanib (CP-868596)	L1200-03	0.929941	0.913047	0.276998	1.10984	0.96265	0.110959	1.22955	0.823556	0.169402	1.09821	1.11356	0.970879	1.03522	1.1494	0.984942	1.04973	1.2407	0.901992
226	MK-8776 (SCH 900776)	L1200-03	1.26789	1.16716	0.948651	1.14053	1.19305	0.536986	1.24874	1.12694	0.743845	1.07062	1.03948	1.06451	0.992529	1.05266	1.1061	1.0074	1.10175	1.03704
227	TG101348 (SAR302503)	L1200-03	1.26835	1.1288	0.260862	1.35662	0.817928	0.141096	1.34006	1.0022	0.0521688	1.00387	0.964011	0.404626	1.07245	0.971178	0.346766	1.04074	1.01013	0.331352
228	PHA-767491	L1200-03	1.30776	1.19552	0.281032	1.2959	1.24057	0.184932	1.42874	1.09606	0.227433	1.11313	1.15863	0.953416	1.03078	1.08594	1.01245	1.12803	1.1911	0.894004
229	PF-04691502	L1200-03	0.828881	0.577188	0.376502	0.868941	0.460085	0.243151	0.990653	0.467489	0.302462	0.926304	0.977638	0.770981	0.907143	0.973606	0.813996	1.02688	0.923048	0.709116
230	CCT137690	L1200-03	1.1863	0.937513	0.00941256	1.181	1.00081	-0.0445205	1.32418	0.886534	0.0052755	1.01953	1.04088	0.965306	0.969304	0.949335	0.88502	1.04486	1.05442	0.88221
231	CHIR-98014	L1200-03	1.20021	1.40015	0.196991	1.17447	1.28377	0.059589	1.43469	1.22807	0.109027	1.10306	1.04333	0.756119	0.989113	1.06445	0.774654	1.07858	1.15021	0.680584
232	AZ 628	L1200-03	0.630005	0.560506	0.570804	0.863718	0.544325	0.512329	0.792125	0.543789	0.487691	1.15713	1.01712	0.604524	1.08338	1.0322	0.55044	1.07034	1.03814	0.399448
233	AMG-458	L1200-03	0.738947	1.20108	0.91369	1.01191	1.00585	0.621233	1.1819	0.901067	0.899179	1.02885	0.972397	0.903999	0.996286	1.01937	1.04448	0.966938	1.05708	0.841124
234	BGT226 (NVP-BGT226)	L1200-03	0.36391	0.290262	-0.190268	0.220663	0.133201	-0.194521	0.315659	0.186511	-0.16823	1.03146	1.07303	0.337746	0.952568	0.842197	0.374619	0.953451	1.01354	0.371677
235	Milciclib (PHA-848125)	L1200-03	1.0959	0.778481	0.216489	1.01714	0.709927	0.10137	1.37249	0.726062	0.146542	0.918846	0.965409	0.814082	0.982624	0.999263	0.868309	0.997659	1.04647	0.776832
236	Tivantinib (ARQ 197)	L1200-03	1.24888	0.577744	0.12707	1.31157	0.430564	0.0630137	1.37249	0.141095	0.0902696	1.08554	1.24493	0.906228	1.05264	1.21909	0.919488	1.06547	1.20057	0.790908
237	Varlitinib	L1200-03	1.33511	1.27838	1.02126	1.2032	1.11817	0.845205	1.47043	1.12755	0.869285	1.0214	0.962963	0.843435	0.976476	0.94344	0.804248	1.09282	1.04155	0.873841
238	Wortmannin	L1200-03	1.23776	1.07486	1.19607	1.21169	1.17721	0.765068	1.28911	1.17115	0.854631	1.00723	1.0863	0.879476	1.02429	0.976379	0.962312	1.05648	1.0389	0.924818
239	CUDC-907	L1200-03	0.0222518	-0.00722875	-0.160686	-0.0208911	-0.0612006	-0.146575	-0.0403673	-0.0672167	-0.123681	1.09821	1.02935	0.970879	1.03693	1.03359	0.885717	1.0089	1.01126	0.89971
240	NVP-BVU972	L1200-03	0.87153	1.09599	0.959408	1.2045	1.19017	0.990411	1.11242	1.02642	0.834701	1.05906	1.03669	0.83266	1.02942	1.00134	0.847419	1.03887	1.05935	0.739931
241	3-Methyladenine	L1200-03	1.00087	1.05484	0.82965	1.27697	1.00873	0.986986	1.14749	1.01188	1.14244	0.99119	0.959469	1.01992	0.973744	1.02527	1.0873	1.00215	0.995741	1.00547
242	Dinaciclib (SCH727965)	L1200-03	0.272585	0.278585	0.0766451	0.161253	0.188642	0.15137	0.18066	0.199833	0.249121	0.985969	0.993361	1.00841	1.03625	1.02561	1.05214	0.984546	0.953715	0.949926
243	Dovitinib (TKI-258) Dilactic Acid	L1200-03	1.32306	1.20053	0.0403395	1.10135	1.01737	0.0643836	1.3255	1.02036	-0.0709261	0.901319	0.836827	0.429149	0.921146	0.795389	0.440421	0.93397	0.844676	0.455371
244	MK-5108 (VX-689)	L1200-03	1.24749	0.965872	0.334818	1.21299	0.933849	0.59589	1.27455	0.815684	0.651817	1.09672	1.14535	1.13102	1.05776	1.11334	1.05423	1.12504	1.15816	1.04161
245	MK-2461	L1200-03	1.36246	1.35789	0.824943	1.28937	1.38385	0.958904	1.40293	1.1663	0.959555	0.843518	0.753319	0.389392	0.934808	0.693451	0.380886	0.830945	0.805679	0.342765
246	AZD2014	L1200-03	0.960074	0.924168	0.225901	0.972091	0.549365	0.243836	1.07403	0.502006	0.366354	0.919592	0.909504	0.499001	0.914315	0.789147	0.53721	0.96469	0.763654	0.472871
247	TAK-285	L1200-03	1.2271	1.15827	0.757038	1.17839	1.19233	0.954795	1.39697	1.13784	0.967761	1.04936	0.948288	0.578143	0.947786	0.987128	0.655932	1.04411	0.972267	0.602216
248	Tofacitinib (CP-690550,Tasocitinib)	L1200-03	0.931332	1.10822	0.877385	1.13139	1.29817	1.11575	1.16668	1.04398	0.898007	1.01953	1.04962	0.966421	1.04205	1.04364	0.988424	1.03362	1.04799	0.947644
249	Sotrastaurin	L1200-03	1.03378	1.08654	0.877385	1.14118	1.05841	1.03082	1.16271	1.00098	1.20399	1.01021	0.692173	0.630161	1.0079	0.993369	1.04517	1.0029	1.0514	1.01536
250	WP1066	L1200-03	1.23637	1.29228	-0.084713	1.25151	1.20745	-0.0479452	1.16867	1.15782	-0.00293083	0.995292	1.01817	0.665088	0.992187	1.06202	1.11272	1.01751	1.08168	0.946502
251	AZD4547	L1200-03	1.2818	1.44575	0.584923	1.18949	1.23121	0.562329	1.29969	1.12633	0.529894	0.970307	1.00839	0.523153	1.07382	0.970138	0.777091	1.06397	1.03852	0.851396
252	CEP-33779	L1200-03	1.30266	1.20331	0.755021	1.19928	1.17145	0.888356	1.35396	1.16933	0.855217	1.00834	0.997205	0.406484	1.02258	0.991635	0.900688	1.06547	0.964316	0.785201
253	Dabrafenib (GSK2118436)	L1200-03	1.23498	1.1338	0.81822	1.26522	1.23769	0.842466	1.36918	1.12876	0.817116	0.938237	1.058	0.500859	1.02532	1.02978	1.01871	1.01264	1.03625	0.995578
254	GDC-0068	L1200-03	1.25584	1.08709	0.880074	1.26457	1.05841	0.936986	1.26462	1.11059	1.08558	0.95651	1.06604	0.569597	0.988772	0.939626	1.01906	0.989791	0.993848	1.01726
255	INK 128 (MLN0128)	L1200-03	0.493713	0.353653	0.103538	0.449812	0.334803	0.139726	0.448672	0.330028	0.171161	0.970307	0.87666	0.337374	0.966913	0.87999	0.827922	0.854547	0.770847	0.722431
256	BYL719	L1200-03	0.996697	0.886912	0.655517	1.05892	0.759608	0.845205	1.1144	0.881084	0.69871	1.03146	1.06359	0.548419	1.06733	1.06341	0.804596	1.04112	1.0495	0.602216
257	Tyrphostin AG 879	L1200-03	0.995306	0.971433	1.06026	1.11245	1.01449	1.03562	1.05551	0.961623	1.00996	0.994173	0.945842	1.00729	0.99287	1.00273	1.13709	0.95495	1.04837	1.11199
258	Torin 2	L1200-03	0.401924	0.282477	0.207749	0.33687	0.212402	0.10137	0.388452	0.228295	0.221571	0.950543	1.00559	0.958989	0.958033	1.02596	0.875968	0.924979	0.963938	0.816016
259	TAE226 (NVP-TAE226)	L1200-03	1.13438	0.88858	0.273636	1.27371	0.835928	0.232877	1.31955	0.785406	0.199297	0.950916	0.885395	0.5369	0.993212	0.870628	0.563321	0.938466	0.907903	0.536022
260	TPCA-1	L1200-03	1.16266	1.19052	0.937894	1.19993	1.24921	0.779452	1.17462	0.622512	0.777257	0.929287	1.04228	1.00172	1.00448	1.05994	0.913918	1.02089	1.05556	0.934329
261	R428 (BGB324)	L1200-03	1.13577	1.04706	-0.191613	1.21495	1.10089	-0.190411	1.27852	0.911967	-0.167644	0.967697	0.968553	0.471506	0.977159	1.09808	0.597789	0.954575	0.94955	0.626183
262	BI-D1870	L1200-03	1.21875	1.01147	0.574838	1.17709	0.949689	0.30137	1.21102	1.02097	0.393904	0.971053	0.945143	0.869444	0.992187	0.838383	0.770824	1.0074	0.959394	0.785582
263	Semaxanib (SU5416)	L1200-03	1.20067	1.24779	1.1443	1.05696	1.09009	1.03425	1.17859	1.03429	0.928488	0.988953	0.969252	0.922948	0.977842	0.996836	0.911481	1.01152	1.03284	0.957915
264	Golvatinib (E7050)	L1200-03	1.01014	1.05595	0.765779	1.01126	1.06849	1.01027	1.01712	0.999167	0.743845	1.06316	1.029	0.897682	0.974427	0.972565	0.914962	0.986794	1.00558	0.832755
265	IMD 0354	L1200-04	0.754962	0.715023	-0.0289809	0.561442	0.646624	-0.127051	0.758804	0.810839	-0.110709	1.08397	1.05667	0.819973	0.989709	0.987681	0.910696	1.00729	1.03784	0.999178
266	WHI-P154	L1200-04	1.08438	1.17208	0.773035	0.586073	1.09906	0.598255	0.878385	1.22822	0.780162	1.06535	1.00492	0.869329	0.977043	0.912621	0.863208	1.02336	0.946413	0.913663
267	TG100713	L1200-04	0.798164	1.09196	0.62939	0.412931	0.98965	0.391623	0.98607	1.03678	0.653107	1.01263	0.920555	0.761074	0.972821	0.861055	0.797686	1.02785	0.938538	0.771714
268	GW5074	L1200-04	1.07142	1.24977	1.05528	0.909898	1.13751	0.631065	0.994835	1.20922	0.920591	1.00312	0.901059	0.924937	0.992524	0.906213	0.886351	1.04093	0.880671	0.91851
269	IKK-16 (IKK Inhibitor VII)	L1200-04	0.825705	1.20303	-0.158765	1.01567	0.995564	-0.198953	1.01049	0.992434	-0.209529	1.04672	1.00492	0.801876	1.03017	0.949235	0.847278	1.01738	0.990241	0.747825
270	PF-562271	L1200-04	0.746861	1.09499	0.261458	0.917867	1.21439	0.142408	0.887776	1.18599	0.172379	1.09586	0.947849	0.714021	1.07239	0.952897	0.740279	0.982246	0.925526	0.673735
271	GW441756	L1200-04	1.01472	1.22003	0.854308	0.703432	1.29029	0.547295	0.922836	1.1691	0.759357	0.698737	0.866676	0.579443	1.05022	0.742362	0.665139	1.05999	0.826913	0.593759
272	Tyrphostin 9	L1200-04	0.744701	0.965706	0.31564	0.716472	0.915722	0.133333	0.771952	0.883336	0.222903	1.21793	1.05029	0.7693	1.20749	0.993478	0.82173	1.09138	0.949837	0.698663
273	ZM 323881 HCl	L1200-04	0.993655	1.12049	0.824697	0.909173	1.15229	0.598953	0.914697	1.12898	0.56766	1.03047	1.03647	1.04734	0.930953	0.984324	1.06308	1.04541	0.96011	1.08989
274	ZM 306416	L1200-04	0.895909	1.34507	1.30477	1.07362	1.44998	1.1993	0.865863	1.33662	1.13904	1.00788	1.02654	0.964093	0.933415	0.930013	0.938047	0.998692	0.944359	0.92855
275	GNF-2	L1200-04	1.20697	1.46282	1.46165	1.25038	1.55052	1.01571	1.31664	1.49147	1.41915	1.03998	0.985422	0.85518	0.990764	0.932148	0.821129	1.0043	0.951549	0.868308
276	S-Ruxolitinib (INCB018424)	L1200-04	1.30741	1.4434	1.22476	1.28443	1.5929	1.08901	1.26655	1.26694	1.28021	1.05544	0.954584	1.01608	0.976339	0.923605	0.956982	1.01887	0.929978	0.978405
277	PF-477736	L1200-04	0.928311	0.861305	0.187116	1.0968	0.929522	0.086562	1.07122	0.890375	0.100306	1.21992	1.14458	0.811747	1.13431	1.06427	0.784461	1.08877	1.01695	0.717358
278	Go 6983	L1200-04	1.11948	1.40941	1.03449	1.26487	1.62839	0.765794	1.31351	1.45275	0.844061	1.01461	1.00315	0.903879	1.04987	0.852206	0.881542	0.984115	0.904982	0.877656
279	BAY 11-7082	L1200-04	1.14216	1.43126	0.815246	1.07652	1.4204	0.149389	1.16888	1.3887	0.164205	1.08477	0.99074	0.873936	1.084	0.922995	0.785663	1.057	0.909433	0.75475
280	Icotinib	L1200-04	1.0347	1.21882	1.17562	1.15186	1.52193	0.95986	1.09438	1.2233	1.06696	1.12995	1.00634	0.894665	1.09526	0.906823	0.890559	1.0043	0.938538	0.888043
281	CHIR-99021 (CT99021) HCl	L1200-04	1.08546	1.25038	1.28587	1.03957	1.40956	0.973124	1.08061	1.31902	0.929507	1.00788	1.03292	1.01575	0.903158	0.989206	1.00988	1.01327	0.980654	1.09439
282	TDZD-8	L1200-04	1.44026	1.41851	0.751614	1.12506	1.48152	0.719023	1.29347	1.39433	0.682827	1.00154	1.04568	1.05984	0.934471	0.929097	0.944359	1.00243	0.961137	0.909508
283	TAK-715	L1200-04	1.32901	1.42944	1.23106	1.30472	1.49433	0.899127	1.32165	1.40911	1.21408	1.02056	0.888653	0.70777	0.911602	0.832068	0.745989	0.955335	0.880329	0.694854
284	Pazopanib	L1200-04	1.37384	1.48164	0.884549	1.35615	1.54362	0.78185	1.35921	1.35985	1.07291	1.11053	0.987195	0.931518	1.03052	0.916282	0.869219	0.961689	0.944359	0.875925
285	Piceatannol	L1200-04	1.20751	1.48285	1.18633	1.30906	1.66782	1.15323	1.33166	1.40067	1.22894	1.08952	1.0035	0.812076	1.01715	0.936115	0.763422	1.02	0.971751	0.771368
286	Cabozantinib malate (XL184)	L1200-04	1.46834	1.35599	0.60608	1.29675	1.64317	0.529145	1.29097	1.37111	0.633788	1.05108	1.05667	0.911118	1.03017	0.940082	0.897171	0.972902	0.969697	0.836456
287	JNK-IN-8	L1200-04	1.27933	1.36388	0.721373	1.45685	1.5722	0.478185	1.30725	1.37463	0.474784	1.05385	0.947849	0.808127	0.997449	0.903162	0.82684	0.984489	0.903612	0.728437
288	SC-514	L1200-04	1.10544	1.22549	1.19704	1.12216	1.41942	0.958464	1.1933	1.17755	1.21705	1.06099	1.01732	0.958829	1.084	0.920554	0.953376	1.01289	0.899846	0.924395
289	Tofacitinib (CP-690550) Citrate	L1200-04	1.1211	1.20486	1.21594	1.05841	1.37703	1.00454	1.12756	1.26482	0.97706	0.986475	1.05277	1.04372	0.959803	1.05816	1.018	1.01177	0.97586	1.03726
290	Fingolimod (FTY720) HCl	L1200-04	1.10652	1.47193	-0.0252008	1.16707	1.56235	-0.166143	0.80889	1.47035	-0.127055	1.00352	1.05561	0.941389	0.975987	0.953507	0.906488	1.00766	1.00291	0.863115
291	VX-702	L1200-04	1.41164	1.42883	1.48433	1.31269	1.5722	1.16998	1.29723	1.45135	1.50683	0.98806	1.05596	1.05261	1.02876	0.951676	0.964496	1.01663	1.03065	1.00472
292	AP26113	L1200-04	1.17618	0.4261	0.119704	1.04392	0.246427	-0.0830716	1.07873	0.33433	0.0780162	1.1137	0.967699	0.869658	1.07837	0.879362	0.894466	1.00505	0.806711	0.749556
293	AZD2932	L1200-04	1.26853	1.48832	1.29154	1.4286	1.67176	1.14625	1.39239	1.42742	1.37531	1.11211	1.06092	0.968042	1.05339	0.96144	0.667543	0.993085	1.04058	0.905007
294	MEK162 (ARRY-162, ARRY-438162)	L1200-04	1.24315	0.945675	0.718853	1.14679	1.30409	0.66178	1.09438	1.06775	0.778676	1.13074	1.1662	1.06116	1.09385	1.0243	1.00297	1.05177	0.991269	0.873155
295	PP2	L1200-04	1.29661	1.38209	0.853678	1.40034	1.46969	0.65829	1.21584	1.32676	0.71552	1.12757	0.988613	1.01707	1.07943	1.07037	0.969005	1.04579	0.990584	0.948284
296	VS-5584 (SB2343)	L1200-04	0.90887	0.445524	0.351551	0.80268	0.451454	0.238045	0.765065	0.396973	0.274914	1.04593	0.834064	0.792662	1.09069	0.714291	0.758012	0.965053	0.697141	0.629766
297	CZC24832	L1200-04	1.1292	1.19939	1.05402	0.968577	1.27353	0.920768	1.02113	1.18388	1.02758	1.04077	1.03859	1.01509	1.00237	1.02491	0.864711	1.02971	0.992981	1.01857
298	IPI-145 (INK1197)	L1200-04	1.21777	1.26373	1.15231	1.03015	1.44603	1.09599	1.28659	1.28735	1.03427	0.977359	1.06341	1.00983	0.976339	0.904687	0.949769	0.985236	0.971067	0.957978
299	XL019	L1200-04	1.4219	1.4786	1.44716	1.30834	1.82159	1.11902	1.34105	1.48724	1.50237	0.998365	1.0354	1.01509	1.01504	0.94954	0.997859	1.00542	1.03065	1.0061
300	PD168393	L1200-04	1.35709	1.3736	0.703733	1.29747	1.48152	0.57103	1.51698	1.3704	0.657565	1.103	1.02335	0.96179	1.01399	0.939471	0.935643	0.953467	0.925869	0.851344
301	CX-6258 HCl	L1200-04	1.13892	0.946889	-0.177666	1.35978	1.00345	-0.193368	1.2941	0.909379	-0.2073	1.02611	0.922682	0.0766668	0.972469	0.897975	0.49953	0.9886	0.958055	-0.00346215
302	AZ20	L1200-04	1.53962	1.16419	0.400063	1.3663	1.15328	0.270855	1.33417	1.06071	0.325439	1.06495	1.12367	0.908156	1.04178	0.972119	0.78386	0.969165	0.982708	0.686891
303	CGI1746	L1200-04	1.35547	1.47193	1.34257	1.40324	1.75456	1.04154	1.30537	1.41615	1.08628	1.1244	1.01165	0.725209	1.09737	0.974866	0.766127	1.02037	0.980654	0.744709
304	PP1	L1200-04	1.17726	1.13869	0.6275	1.18156	1.40168	0.55637	1.1908	1.0769	0.651621	1.0919	1.02016	0.953564	1.10968	0.929402	0.937145	1.0413	0.935114	0.884927
305	LY2090314	L1200-04	0.861347	1.17086	0.657741	0.837454	1.27353	0.908901	0.800751	1.21063	1.1056	1.11727	1.12579	1.03023	1.00554	1.07983	0.978022	1.1254	1.05701	1.05838
306	MK-8745	L1200-04	1.0887	1.12838	0.776815	0.951915	1.19763	0.673647	0.912819	1.205	0.7601	1.0162	1.11728	0.996997	0.991468	0.987681	0.971409	1.03868	1.02037	0.952785
307	Tepotinib (EMD 1214063)	L1200-04	1.4678	1.5308	1.70547	1.29602	1.71809	1.30611	1.31413	1.52455	1.70372	1.01263	1.04356	1.00457	1.05726	0.953507	0.981929	0.982246	1.01524	0.968365
308	RN486	L1200-04	1.34143	1.41791	0.839187	1.20112	1.61952	0.726003	1.58773	1.40348	0.991177	1.13114	1.02512	0.98252	1.04248	0.949235	0.875531	0.98561	0.93888	0.850998
309	LDK378	L1200-04	1.51532	1.22671	-0.175146	1.28733	1.45589	-0.194764	1.39177	1.24301	-0.211758	1.0705	0.957419	0.171431	0.990413	0.919944	-0.0426795	0.963932	0.904982	-0.0813606
310	GSK2334470	L1200-04	1.20319	1.09621	0.848008	1.14607	1.41252	0.823735	1.12819	1.19444	0.932479	1.12162	1.05915	0.953564	1.04459	0.927877	0.914002	0.928425	0.931347	0.886658
311	Zotarolimus(ABT-578)	L1200-04	0.835966	0.974203	0.950071	0.853391	1.03795	0.62548	0.885898	0.937533	0.693972	1.05583	0.945722	0.753506	1.04987	0.900721	0.758613	0.977761	0.882726	0.689661
312	IPA-3	L1200-04	0.890509	1.0786	0.92109	1.17794	1.42336	0.705759	1.28408	1.04311	0.850748	1.0705	0.999247	0.858471	1.1227	0.96144	0.860803	1.0555	0.931005	0.821223
313	PF-3758309	L1200-04	0.479006	0.392109	0.30493	0.426696	0.350912	0.145899	0.328064	0.361077	0.168664	0.870746	0.857814	0.820302	0.905621	0.805828	0.839764	0.845076	0.731039	0.845804
314	VE-822	L1200-04	1.17294	0.338088	0.238148	0.865707	0.282898	0.160558	1.34356	0.324477	0.154546	1.11132	1.17365	1.11776	1.02313	1.02307	0.959988	1.07756	1.01969	0.921972
315	AZD1208	L1200-04	1.23073	1.26616	1.34572	1.15403	1.65993	0.934031	1.28972	1.3521	1.33445	1.03404	1.04639	1.00226	0.984431	0.984324	0.927828	0.998692	0.991611	1.01372
316	AZD3463	L1200-04	1.26421	1.18118	-0.119704	1.10405	1.31493	-0.180803	1.46126	1.12617	-0.197641	1.11885	1.0074	0.574507	1.01363	0.891872	0.515159	0.954588	0.956343	0.442463
317	NU6027	L1200-04	1.50344	1.39363	1.04331	1.38658	1.58107	0.720419	1.42808	1.388	1.13383	1.15214	1.04497	1.02398	1.046	1.01148	0.957283	1.00654	1.01079	0.959363
318	TIC10	L1200-04	1.57959	1.31411	1.44212	1.41411	1.83046	1.26353	1.74237	1.45698	1.45333	1.11647	1.09566	0.977584	1.0738	0.936725	0.990345	1.02635	0.955658	0.947938
319	CGK 733	L1200-04	1.42568	1.38331	0.413293	1.47351	1.69739	0.0712042	1.43622	1.44783	0.0980775	1.14659	1.06057	0.777197	1.13115	0.99775	0.773941	1.04242	0.985448	0.795257
320	AZD1080	L1200-04	1.27771	1.30137	0.861868	1.38078	1.56235	0.758115	1.42996	1.26623	0.688028	1.09864	1.09673	1.00259	1.14557	1.00965	0.990946	1.08092	0.974148	0.970442
321	10058-F4	L1200-04	1.10058	1.24431	1.29532	1.13303	1.81666	1.07784	0.902802	1.2606	1.16727	1.05623	1.0471	1.06675	0.958044	0.998665	1.00748	1.03719	0.973463	1.00299
322	LY2835219	L1200-04	1.14054	0.810319	0.230587	0.977271	0.917693	0.163351	1.02489	0.819989	0.151574	0.900471	1.03505	0.845638	0.968599	0.919028	0.819927	0.960194	0.951207	0.76202
323	SSR128129E	L1200-04	1.29337	1.39848	1.55867	1.28661	1.74569	1.27051	1.25716	1.47035	1.51723	1.09467	1.03398	1.03056	0.989709	0.965712	1.00868	0.971033	0.995035	1.00956
324	AVL-292	L1200-04	1.40246	1.50592	0.710033	1.17794	1.64022	0.638045	1.55893	1.36336	0.769759	1.12162	1.02087	0.823921	1.00167	0.919333	0.778149	0.936274	0.923814	0.791795
325	SKI II	L1200-04	1.37384	1.52959	0.841707	1.46699	1.6688	0.494241	1.42558	1.42953	0.835144	1.18702	1.04781	0.704479	1.02876	0.987986	0.67656	1.00766	1.0125	0.621457
326	PF-543	L1200-04	1.50182	1.41426	1.62293	1.42135	1.92016	1.53857	1.51197	1.53299	1.62719	1.13233	1.12792	0.991404	1.04847	0.978222	0.937747	0.969538	0.990926	0.959017
327	GZD824	L1200-04	0.528149	0.454628	-0.173886	0.544779	0.468211	-0.193368	0.560964	0.441316	-0.209529	1.04434	1.03079	0.71106	1.1118	0.752737	0.709622	0.900019	0.700907	0.67512
328	RKI-1447	L1200-04	1.24747	1.18179	0.807686	1.27791	1.31592	0.71274	1.29097	1.04945	0.708833	1.23775	1.15699	1.08847	1.26308	1.08868	1.08382	1.12951	1.04982	1.00853
329	BIO	L1200-04	0.622114	0.914112	0.275949	1.13592	1.5653	0.464223	0.979809	1.29579	0.618185	1.08516	0.994639	0.424135	0.9496	0.967237	0.394334	0.820407	0.988187	0.503397
330	CNX-2006	L1200-04	1.19131	1.34871	0.519137	1.13447	1.59389	0.741361	0.954766	1.51821	0.713291	1.0051	1.04285	0.954551	1.0168	0.969068	0.942255	0.969912	0.948125	0.900853
331	GF109203X	L1200-04	1.35007	1.38452	0.561978	1.1649	1.77329	0.587784	1.2077	1.39222	0.664995	1.09903	1.00634	0.74528	1.01258	0.938861	0.812113	1.01103	0.970724	0.648115
332	GSK650394	L1200-04	1.57149	1.29287	1.15798	1.24386	1.70232	1.07644	1.45938	1.41052	1.1851	1.19098	1.05632	1.18784	1.00413	0.941607	1.05827	1.03831	0.999829	1.06946
333	Skepinone-L	L1200-04	1.45754	1.4264	0.91227	1.52495	1.68753	0.705061	1.34293	1.52103	0.956255	1.17473	1.05951	1.0174	1.07802	1.00202	0.972611	0.977761	1.04263	0.948977
334	Losmapimod (GW856553X)	L1200-04	1.21291	1.43794	1.35517	1.3634	1.99704	1.24677	1.39239	1.5886	1.39017	1.16007	1.05667	0.96508	1.06183	0.950761	0.950971	0.963558	0.983736	0.964556
335	Ro3280	L1200-04	0.102606	0.196662	0.0554418	0.165173	0.254312	0.0453752	0.184692	0.247053	-0.00743011	1.24251	1.15202	0.818986	1.22649	1.06457	0.841567	1.06709	0.971751	0.769637
336	AZD2858	L1200-04	0.808424	0.857056	0.707513	1.34166	1.37112	0.779058	1.38363	1.29368	0.974087	1.00272	1.08538	1.04208	1.19237	1.03192	1.03904	1.09138	1.05153	1.00299
337	CNX-774	L1200-04	0.825165	0.892868	0.598519	1.10187	1.26368	0.615707	1.02489	1.16488	0.803195	0.985682	0.949267	0.641961	0.852845	0.935505	0.687681	0.942254	1.01318	0.739516
338	PD173955	L1200-04	1.07952	0.368437	0.134194	1.05406	0.386397	0.0705061	1.08249	0.458913	0.0468097	1.12717	0.917365	0.790688	1.00519	0.838476	0.850284	0.945618	0.641671	0.794218
339	FRAX597	L1200-04	0.895909	0.898938	0.576469	1.25183	1.01331	0.691798	1.14134	0.732712	0.157518	1.06138	0.974788	1.19047	0.901047	0.87326	1.01379	1.01252	0.918336	1.22283
340	CO-1686 (AVL-301)	L1200-04	1.44242	1.3566	0.60356	1.29385	1.52686	0.666667	1.47629	1.28876	0.774961	1.09864	0.975143	0.91013	0.975987	0.912926	0.813916	0.968417	0.950522	0.684468
341	PFK15	L1200-04	1.4894	1.31229	0.0390613	1.45902	1.50222	-0.0565445	1.25653	1.35773	-0.0326925	1.21516	1.11551	0.86571	1.11813	0.995919	0.806402	0.968043	1.00633	0.809105
342	TAK-632	L1200-04	0.828406	0.600303	0.485746	1.01567	0.776737	0.420244	1.09125	0.682738	0.438377	1.18583	1.14174	0.894665	1.11215	1.03375	0.921216	1.02598	1.05496	0.896698
343	ZCL278	L1200-04	1.31389	1.46343	1.3892	1.49814	1.6412	1.18255	1.49507	1.42108	1.1004	1.17989	0.978688	0.987784	1.09315	0.979442	0.931134	1.03009	1.07413	0.993292
344	AZD9291	L1200-04	0.863507	0.684067	-0.00378012	1.16997	1.17496	-0.052356	1.1789	0.985395	0.0549828	0.984097	0.831583	0.586024	0.983376	0.792708	0.571665	1.00355	0.803287	0.514476
345	WZ4003	L1200-04	0.968813	0.99302	0.366672	1.08376	1.46969	0.606632	0.987948	1.28383	0.810625	1.03285	0.984714	0.960803	0.89788	1.00294	0.980125	0.98262	0.988529	0.926819
346	HTH-01-015	L1200-04	1.3895	1.25038	0.430304	1.17142	1.28043	0.416754	1.33667	1.52736	0.522337	0.99678	0.968054	0.826225	0.947841	0.897975	0.836458	0.9886	0.897107	0.830571
347	EHop-016	L1200-04	1.20265	1.55083	-0.0567018	1.16055	1.48053	-0.0600349	1.43121	1.39785	0.0951054	1.10617	0.944659	0.806482	0.943267	0.914756	0.779051	0.948608	0.925184	0.769291
348	TG003	L1200-04	1.49156	1.40455	1.08994	1.16345	1.43519	1.06946	1.29347	1.31198	1.32776	1.11687	1.01555	1.04701	1.0073	0.942217	1.00237	0.959821	0.990584	0.997793
349	6H05	L1200-04	1.53962	1.15448	1.42448	1.38513	1.45885	1.04293	1.2534	1.56537	1.3924	1.09467	1.05348	0.990088	1.04037	0.972425	0.920314	0.977387	0.982024	0.976674
350	K-Ras(G12C) inhibitor 9	L1200-04	1.57635	1.41244	0.544968	1.24531	1.72499	0.681326	1.37048	1.4056	0.628587	1.06772	1.04852	0.95488	1.04847	0.970289	0.970808	0.954962	1.00086	1.0061
351	ERK5-IN-1	L1200-04	1.1697	1.01426	0.495196	1.36992	1.09019	0.410471	1.37111	1.1332	0.4146	0.974189	1.02831	0.925924	1.08576	0.958694	0.976519	1.04354	1.03784	0.915394
352	URMC-099	L1200-04	0.91427	1.05736	1.32052	1.1055	1.58502	1.07295	1.13257	1.10716	1.23637	1.06891	1.07298	0.891046	1.11074	0.972119	0.916407	1.13811	0.966615	0.875579
353	Bay 11-7085	L1200-05	0.393142	0.48437	0.160025	0.828036	1.60966	0.922862	0.440758	0.523667	0.209529	0.611147	0.472861	0.580101	0.599173	0.494908	0.629673	0.743412	0.610854	0.975981
354	HS-173	L1200-05	0.608073	0.227618	-0.0157505	1.09825	0.837851	0.0732984	0.636719	0.292099	-0.0267484	0.594897	0.660729	0.528442	0.604803	0.63679	0.538002	0.779667	0.992981	0.87177
355	GNE-0877	L1200-05	0.691238	0.750228	0.739644	1.02798	1.77723	1.10716	0.803882	0.764385	0.831429	0.582215	0.527095	0.476782	0.535491	0.482398	0.463163	0.826014	0.660161	0.688276
356	GNE-9605	L1200-05	0.683678	0.702883	0.532367	1.21199	1.92311	1.28796	0.712475	0.803801	0.66871	0.589745	0.445567	0.402418	0.508048	0.485755	0.35436	0.726967	0.674884	0.647769
357	Sorafenib	L1200-05	0.662616	0.557208	0.364782	1.11781	1.61952	0.599651	0.614181	0.559564	0.427231	0.511667	0.664628	0.403735	0.560823	0.684084	0.422587	0.808821	0.723506	0.711473
358	ISRIB (trans-isomer)	L1200-05	0.679897	0.705918	0.712553	1.01784	1.40168	1.07086	0.601033	0.613056	0.670196	0.614714	0.529576	0.467569	0.572082	0.467447	0.437916	0.761353	0.759801	0.762366
359	KN-62	L1200-05	0.632375	0.798786	0.749724	1.1055	1.77033	1.3445	0.712475	0.777054	0.818798	0.538618	0.577075	0.367211	0.518251	0.467752	0.417478	0.885816	0.758432	0.776215
360	KN-93 Phosphate	L1200-05	0.444444	0.561457	0.247598	1.21706	1.41252	1.02129	0.414462	0.563787	0.477013	0.660689	0.539501	0.50146	0.528103	0.484534	0.540106	0.767707	0.715631	0.702817
361	AR-A014418	L1200-05	0.591873	0.647648	0.597259	1.15403	1.75653	1.17976	0.683675	0.694	0.757871	0.557642	0.457973	0.411961	0.500308	0.527251	0.427997	0.629789	0.665639	0.654693
362	LDC000067	L1200-05	1.36682	1.26009	0.659631	2.28778	3.16412	1.02897	1.3254	1.58015	0.79205	0.930592	0.870929	0.764036	0.837013	0.752737	0.669347	1.22818	1.10871	1.05596
363	EHT 1864	L1200-05	1.42838	1.42883	1.48685	2.2646	2.91572	2.34136	1.46189	1.50202	1.60193	0.871538	0.669237	0.70777	0.826106	0.79942	0.656423	1.18071	0.704674	1.07292
364	DDR1-IN-1	L1200-05	1.25827	1.20668	0.583399	2.22476	2.93149	1.42548	1.39239	1.51962	0.777933	0.918702	0.869866	0.684078	0.809922	0.805828	0.575572	1.14147	1.09502	1.04349
365	JNK Inhibitor IX	L1200-05	0.750101	0.182094	0.164435	2.03423	0.611138	0.492845	0.810142	0.213268	0.211015	0.974189	0.975143	0.757784	0.950655	0.907128	0.723147	1.32648	1.20767	0.998485
366	XMD8-92	L1200-05	1.24801	1.31108	0.60041	2.16028	3.07639	0.916579	1.34982	1.43516	0.719978	0.886203	0.734813	0.70415	0.884159	0.697204	0.64951	1.15642	1.02414	1.0016
367	GNF-5	L1200-05	1.26043	1.39302	1.42511	2.15376	3.10793	2.01396	1.3542	1.49076	1.56775	0.860837	0.833355	0.731461	0.885214	0.794843	0.70872	1.23865	1.17377	0.953131
368	GNE-7915	L1200-05	0.704739	0.710167	0.29233	1.30544	1.87284	0.802094	0.67491	0.75805	0.468097	0.482735	0.470734	0.245136	0.428886	0.374995	0.265695	0.755747	0.545455	0.446964
369	G-749	L1200-05	0.661536	0.378756	-0.177666	1.12795	1.34943	-0.184991	0.637972	0.537744	-0.198384	0.564776	0.388852	0.181631	0.591081	0.530913	0.00751399	0.697813	0.596131	0.444194
370	AT13148	L1200-05	1.46024	1.11442	0.214207	2.37399	2.73534	0.436998	1.52575	1.32958	0.321724	0.976567	0.884753	0.876239	0.821884	0.888211	0.917308	1.27976	1.10769	1.19617
371	WH-4-023	L1200-05	1.45646	1.35781	0.0126004	2.18998	2.90094	0.0530541	1.46877	1.42601	-0.112938	0.860441	0.814214	0.641303	0.818718	0.83512	0.553631	1.13362	1.01079	0.920241
372	IM-12	L1200-05	1.20643	1.14901	1.12963	2.1313	2.98275	1.92391	1.36485	1.4795	1.42584	0.893733	0.75041	0.656768	0.877122	0.77501	0.651313	1.08466	1.01421	1.01891
373	Anacardic Acid	L1200-05	1.29769	1.24795	0.948811	2.02771	3.08822	1.15742	1.31664	1.50132	1.32033	0.93733	0.786566	0.734751	0.881696	0.815897	0.65492	1.17922	1.06078	1.10685
374	Filgotinib (GLPG0634)	L1200-05	1.29715	1.38452	0.829737	2.18926	3.12962	1.0171	1.31413	1.45275	0.844061	0.923062	0.748638	0.759758	0.841235	0.748465	0.73036	1.18782	1.12173	1.23149
375	LDN-214117	L1200-05	1.24207	1.35721	1.35517	2.15304	3.00641	2.17173	1.42244	1.58649	1.36714	0.911964	0.80039	0.719286	0.848623	0.793928	0.73577	1.21921	1.12755	0.831263
376	SU9516	L1200-05	0.785203	0.716237	0.377382	1.22141	1.84524	0.847469	0.728753	0.772127	0.514164	0.601635	0.477115	0.396825	0.61958	0.48789	0.444227	0.745655	0.6742	0.602069
377	D 4476	L1200-05	0.819225	0.628832	0.718853	1.16997	1.94579	1.01571	0.700579	0.777758	0.758614	0.550904	0.430325	0.344836	0.519307	0.492162	0.33843	0.691833	0.630714	0.628381
378	PF-431396	L1200-05	1.39382	1.21093	0.160025	2.27402	2.73337	0.434904	1.40366	1.18036	0.205071	0.894526	0.770969	0.629457	0.69065	0.651131	0.676861	1.18146	1.02174	0.989484
379	Defactinib (VS-6063, PF-04554878)	L1200-05	1.4246	1.30076	0.282879	2.14145	3.17595	0.762304	1.36672	1.39504	0.30835	0.883428	0.711064	0.607741	0.83068	0.720088	0.66063	1.23454	0.954289	0.848228
380	GSK2578215A	L1200-05	1.24963	1.2	1.05465	2.16173	3.04485	1.84921	1.39928	1.47176	1.21259	0.958335	0.722761	0.626167	0.848623	0.754872	0.652816	1.13811	1.06831	1.04626
381	L-685,458	L1200-05	1.19887	1.29347	1.32682	2.16608	3.04386	1.90716	1.22335	1.41545	1.42435	0.872331	0.827684	0.683091	0.82681	0.813151	0.688282	1.1837	1.06797	1.08746
382	AZD6738	L1200-05	1.37006	1.07071	0.282879	2.20085	2.58255	0.636649	1.3949	0.68133	0.349215	0.900074	0.790465	0.664336	0.843346	0.83634	0.673554	1.19081	1.13576	1.07638
383	FIIN-2	L1200-05	1.1157	1.2698	0.565128	2.15738	2.82701	1.15044	1.28533	1.28031	0.570632	0.879465	0.706101	0.688356	0.813792	0.69995	0.686178	1.2136	1.04229	1.05838
384	Bikinin	L1200-05	0.801404	0.719272	0.650811	1.25038	1.7171	1.19581	0.67804	0.736231	0.702145	0.565172	0.472861	0.47744	0.5756	0.56234	0.475185	0.810316	0.684472	0.645346
385	BLZ945	L1200-05	0.747401	0.616692	0.60923	1.24821	1.96057	1.35428	0.669901	0.773535	0.894585	0.555264	0.434224	0.393534	0.500308	0.494908	0.37029	0.63988	0.664612	0.591336
386	LFM-A13	L1200-05	1.41704	1.28983	1.31737	2.26026	3.12568	2.06353	1.2941	1.42882	1.40949	0.922269	0.791528	0.707111	0.783182	0.82322	0.648608	1.22033	1.06797	1.15601
387	SB239063	L1200-05	1.39814	1.21942	1.21846	2.04799	2.97585	2.04677	1.37048	1.35633	1.32999	0.860045	0.816695	0.739687	0.836661	0.82322	0.684375	1.18669	1.04366	1.04419
388	ANA-12	L1200-05	1.30255	1.19029	1.27642	2.19506	3.12371	2.04677	1.38613	1.48724	1.50534	0.872331	0.761753	0.702176	0.897528	0.775621	0.650712	1.02934	1.17514	1.03622
389	Ro-3306	L1200-05	1.4408	1.20364	0.802646	2.1016	2.93051	1.2712	1.34105	1.44923	0.913904	0.929007	0.797909	0.482376	0.815551	0.763416	0.458955	1.22258	1.09194	0.83611
390	SU6656	L1200-05	1.16862	1.37602	0.814616	2.14724	2.99951	1.40593	1.39552	1.50906	0.95254	0.913946	0.75041	0.633077	0.784942	0.715817	0.55814	1.07344	1.06489	0.924741
391	Akti-1/2	L1200-05	1.33873	1.18179	0.841077	2.06611	2.89108	1.51623	1.37486	1.36759	0.988205	0.84974	0.657539	0.482705	0.774738	0.704222	0.502536	1.22669	1.02277	0.644307
392	Purvalanol A	L1200-05	0.694478	0.726555	0.229327	1.04537	1.82652	0.598953	0.668023	0.860813	0.236278	0.550904	0.461872	0.327068	0.560823	0.426561	0.353458	0.725098	0.692347	0.582681
393	AMG319	L1200-05	0.754962	0.615478	0.594109	1.14607	1.85904	1.17976	0.682423	0.713708	0.772731	0.585782	0.461164	0.399457	0.480253	0.47538	0.366984	0.75911	0.589283	0.653309
394	Dorsomorphin (Compound C)	L1200-05	1.49912	1.28862	0.62876	2.39935	2.92755	1.21257	1.39427	1.50132	0.765301	0.912361	0.738358	0.691317	0.827162	0.722529	0.628771	1.19828	0.549221	1.00472
395	Ulixertinib (BVD-523, VRT752271)	L1200-05	1.31605	0.802428	0.575209	1.87123	1.88369	1.02129	1.20833	0.945979	0.693972	0.90919	0.761398	0.659729	0.811681	0.765247	0.600819	1.11194	1.01729	0.946207
396	ONO-4059	L1200-05	1.26097	1.12656	1.13971	2.13203	3.02514	1.77173	1.35045	1.47105	1.27129	0.867575	0.7139	0.698885	0.786701	0.7982	0.615246	1.10409	1.05256	1.08192
397	GSK621	L1200-05	1.41542	1.25827	1.09876	2.14507	3.01626	1.62932	1.23587	1.49921	1.16504	0.876294	0.723116	0.629128	0.90175	0.741142	0.615246	1.23827	0.988529	0.907084
398	DASA-58	L1200-05	1.29391	1.34203	1.27831	2.12623	2.96501	1.86108	1.46314	1.49006	1.3337	0.855289	0.758563	0.804508	0.776146	0.74877	0.72465	1.12801	1.10529	1.16051
399	Entrectinib (RXDX-101)	L1200-05	1.24045	1.26009	-0.0837927	2.24866	3.10202	0.0684119	1.39678	1.32606	-0.136714	0.91355	0.734459	0.653478	0.810625	0.713681	0.620656	1.16427	1.07071	0.81049
400	GSK2636771	L1200-05	0.682598	0.637936	0.469995	1.09318	1.64317	1.01361	0.620441	0.769312	0.628587	0.602031	0.480659	0.480401	0.503474	0.531218	0.49953	0.803214	0.704331	0.796642
401	PQ 401	L1200-05	0.660456	0.603338	0.492046	1.22793	1.86102	1.03944	0.724996	0.774239	0.641962	0.580233	0.525322	0.228684	0.446829	0.422289	0.20408	0.744907	0.605033	0.450426
402	ZM 39923 HCl	L1200-05	1.37438	1.29408	1.03323	2.48701	3.17299	1.81431	1.41994	1.54848	1.09817	0.923854	0.832292	0.920331	0.905269	0.804607	0.812714	1.14222	1.05667	1.12105
403	SMI-4a	L1200-05	1.37654	1.12898	1.18507	2.22331	3.05274	2.16963	1.34732	1.39081	1.28764	0.848947	0.797554	0.784765	0.812385	0.768603	0.704212	1.11568	1.00017	1.02687
404	VE-821	L1200-05	1.26529	1.23217	0.714443	2.12841	2.85559	1.61047	1.36046	1.27679	0.899043	0.877483	0.731269	0.714679	0.755739	0.693238	0.593305	1.11456	1.05085	1.06288
405	AG-18	L1200-05	1.22155	1.4003	1.22413	2.21679	3.17299	1.89459	1.30412	1.41334	1.26981	0.895318	0.819886	0.616625	0.877474	0.776536	0.634782	1.11942	1.02996	1.0196
406	CEP-32496	L1200-05	1.07088	0.895903	0.466845	1.92556	1.88763	0.794415	1.17828	0.938941	0.500046	0.950012	0.780894	0.7489	0.80957	0.778977	0.699102	1.19417	1.1433	1.11931
407	AZD5363	L1200-05	1.25287	1.27648	1.04772	2.26822	2.87235	1.6377	1.36985	1.32465	1.24752	0.877483	0.749701	0.822934	0.807107	0.843053	0.774242	1.2237	1.13542	1.05873
408	TCS 359	L1200-05	0.754421	0.711988	0.597259	1.20982	1.85412	1.20279	0.689936	0.737639	0.725922	0.51563	0.432097	0.37774	0.508048	0.441207	0.375099	0.685479	0.594419	0.653655
409	Tyrphostin AG 1296	L1200-05	0.72958	0.668285	0.763585	1.2656	1.93889	1.2356	0.714979	0.784093	0.854463	0.514838	0.450529	0.273105	0.46231	0.405507	0.235639	0.592039	0.579695	0.45562
410	NSC 23766	L1200-05	1.41488	1.27891	1.21972	2.44789	3.04386	2.0363	1.36359	1.43938	1.28541	0.924647	0.707519	0.650516	0.758554	0.753347	0.57437	1.14446	1.01763	0.986714
411	PRT062607 (P505-15, BIIB057) HCl	L1200-05	1.45268	1.08346	0.222397	2.23055	2.95121	0.570332	1.34919	1.48443	0.220674	0.920287	0.784439	0.705466	0.827513	0.766467	0.633881	1.17174	1.05359	0.977712
412	Butein	L1200-05	1.20049	1.25524	0.739644	2.02409	3.06851	1.59232	1.37612	1.26834	1.02907	0.859648	0.809252	0.638342	0.833143	0.755483	0.557839	1.05214	1.05975	1.03553
413	GDC-0349	L1200-05	1.1103	0.835812	0.420854	1.91325	2.21883	0.760908	1.12381	0.774943	0.479242	0.813277	0.711418	0.573191	0.789867	0.705748	0.587895	1.15492	0.900531	1.03172
414	Cobimetinib (GDC-0973, RG7420)	L1200-05	0.812205	0.622155	0.411403	1.48655	1.64712	0.790227	0.937862	0.779166	0.546113	0.955957	0.824494	0.72126	0.846512	0.877226	0.623662	1.23902	1.21212	1.20898
415	BMS-345541	L1200-05	1.22425	1.11381	0.127894	2.37037	3.19073	0.380454	1.36109	1.44079	0.127798	0.913153	0.770615	0.745938	0.804644	0.796979	0.689785	0.941506	1.16453	0.980482
416	ETP-46464	L1200-05	0.669097	0.363581	0.0378012	1.11709	0.887137	0.277836	0.549695	0.387823	0.0750441	0.533069	0.448048	0.445194	0.592488	0.463481	0.4833	0.730331	0.612566	0.733631
417	Pacritinib (SB1518)	L1200-05	0.646416	0.123824	-0.129154	1.10984	1.02021	-0.0418848	0.688684	0.240718	-0.146373	0.562001	0.517879	0.555094	0.541824	0.468973	0.455649	0.614091	0.532785	0.804605
418	P276-00	L1200-05	1.35601	0.121396	0.151835	2.22693	0.551996	0.4726	1.24151	0.175963	0.176094	0.934159	0.838318	0.837083	0.766998	0.820474	0.677462	1.1097	1.12207	1.1342
419	Axitinib	L1300-01	0.855072	0.987654	0.646933	0.957428	0.917055	0.713304	0.870443	0.959533	0.536924	0.891706	0.961977	0.760357	1.04568	0.940143	0.822064	1.09246	0.989631	0.835611
420	Afatinib (BIBW2992)	L1300-01	1.04348	1.11774	-0.661581	1.05389	1.52967	-0.352423	1.11572	0.82937	-0.425717	0.992265	0.857414	0.718306	0.953443	0.882125	0.729472	0.975846	0.930326	0.798126
421	Bortezomib (Velcade)	L1300-01	-0.575569	-0.662451	-0.659139	-0.313188	-0.333023	-0.360881	-0.406805	-0.450563	-0.460469	1.03696	0.815209	0.735891	1.07803	0.812257	0.787446	1.07436	0.796798	0.729012
422	Bosutinib (SKI-606)	L1300-01	1.57764	1.20205	0.727495	1.38017	1.01398	0.857093	1.33408	1.05465	0.721112	0.949291	0.962738	0.888039	0.976612	0.934423	0.812888	1.0091	0.937966	0.898868
423	Dasatinib (BMS-354825)	L1300-01	1.12422	0.460102	0.246567	0.957428	0.451072	0.36652	0.807628	0.395494	0.333623	0.935539	0.634601	0.62503	0.79694	0.628396	0.637714	0.802821	0.664726	0.60328
424	Erlotinib HCl	L1300-01	1.63561	1.40681	1.36466	1.33016	1.04753	1.17004	1.35203	1.05632	1.2702	1.0202	0.912167	0.853634	1.06667	0.929928	0.885042	1.01289	0.983446	0.904725
425	Gefitinib (Iressa)	L1300-01	1.50518	1.25023	1.34513	1.39208	1.06368	1.15736	1.26379	1.10305	1.19027	0.993124	0.917871	0.686195	0.978798	1.00347	0.628956	0.999	0.92123	0.755564
426	Imatinib Mesylate	L1300-01	1.28986	1.28395	1.3964	1.23251	1.10718	1.01216	1.28622	1.35169	0.967854	0.927804	0.840684	0.711043	1.05749	0.940552	0.664407	1.03226	0.914317	0.80203
427	Lapatinib Ditosylate (Tykerb)	L1300-01	1.12422	1.15146	1.26701	1.06579	1.08232	1.11366	0.951206	1.15478	1.00608	0.9841	0.895057	0.756535	0.958251	0.949132	0.653563	0.919434	0.967073	0.744241
428	Lenalidomide	L1300-01	0.960663	1.65974	1.22307	1.18249	1.17925	1.20952	1.05739	1.07301	0.995656	1.02364	1.01559	1.0291	0.987104	1.01532	0.998905	1.07815	1.04566	1.04178
429	Nilotinib (AMN-107)	L1300-01	0.871636	1.17796	0.559048	1.16225	1.02392	0.590661	1.16657	1.04297	0.21894	0.922647	0.988593	0.872748	0.955628	0.926251	0.813722	1.08572	0.973986	0.844592
430	Pazopanib HCl	L1300-01	1.41408	1.31045	1.37443	1.16225	1.15937	1.17991	1.16508	1.04464	1.00087	1.07864	0.973004	0.951498	1.01596	0.971195	0.82832	1.08362	1.01001	0.932839
431	Rapamycin (Sirolimus)	L1300-01	0.875776	0.558868	0.5444	0.894314	0.63498	0.527225	0.828566	0.579057	0.545613	0.840138	0.838023	0.645673	0.859016	0.741573	0.630207	0.894175	0.786975	0.703241
432	Sorafenib (Nexavar)	L1300-01	1.42029	1.18759	0.786085	1.4159	0.969245	0.883877	1.4283	0.947851	0.750652	1.05887	1.00418	0.907918	1.0977	1.00266	0.881289	1.06299	1.01765	0.932448
433	Sunitinib Malate (Sutent)	L1300-01	1.77847	1.27431	0.405249	1.56832	1.40541	0.469427	1.45822	1.19983	0.378801	1.01848	0.99924	0.665169	1.05093	1.07661	0.539284	1.04278	1.01146	0.697774
434	Temsirolimus (Torisel)	L1300-01	0.732919	0.578139	0.605432	0.794284	0.510718	0.541322	0.764255	0.530663	0.453519	0.86893	0.832319	0.734362	0.828415	0.77712	0.560972	0.869757	0.847735	0.715736
435	Vandetanib (Zactima)	L1300-01	0.850932	1.22614	1.14007	1.1813	1.05126	1.1193	0.925781	1.0947	1.06864	0.960464	0.939924	0.945382	0.977049	0.957303	0.940514	1.01837	0.994724	0.962515
436	Vorinostat (SAHA)	L1300-01	0.855072	1.40199	-0.336894	1.33373	1.08854	0.129692	1.12769	1.04631	0.0834057	1.06145	0.94981	0.952645	0.961311	0.950358	0.830405	1.031	0.995088	0.872706
437	Masitinib (AB1010)	L1300-01	0.84058	1.12978	1.15471	1.17773	1.11339	1.22079	1.15162	1.11973	1.15552	1.00043	0.951331	0.840636	1.00197	0.924208	0.744904	1.05247	0.976896	0.819602
438	Crizotinib (PF-02341066)	L1300-01	1.34576	1.1611	0.351541	1.14439	0.928239	0.397533	1.13816	0.801001	0.234579	1.06188	1.0019	0.873513	1.00197	0.93238	0.731557	1.08867	0.997635	0.883639
439	Vismodegib (GDC-0449)	L1300-01	1.32712	1.19723	1.2133	1.31349	1.13948	1.19683	1.14115	1.13809	1.1503	0.980662	1.03574	0.966407	1.03432	1.01124	0.938429	0.992685	1.05403	1.0121
440	XL-184 (Cabozantinib)	L1300-01	1.44513	1.14664	0.637168	1.14677	1.04753	0.637181	1.18901	0.999583	0.606429	1.09282	0.991255	0.846371	1.09027	0.974464	0.753245	1.03857	0.98199	0.870363
441	Everolimus (RAD001)	L1300-01	0.977226	0.551641	0.471163	0.978863	0.55918	0.623084	0.883904	0.525657	0.521286	0.883971	0.834981	0.70378	0.900984	0.855975	0.619363	0.931221	0.804075	0.723936
442	Malotilate	L1300-01	1.66874	1.25504	1.17669	1.48139	0.984157	1.18414	1.32511	1.0413	1.11729	0.978083	1.02928	1.02298	0.986667	1.07783	0.972629	1.05499	1.01292	1.04998
443	Ivacaftor (VX-770)	L1300-01	0.958592	1.15387	0.344217	1.11104	0.979186	0.45815	0.975136	1.00292	0.307559	0.937258	0.880608	0.855163	0.949508	0.99857	0.756582	0.976688	0.963071	0.90082
444	Docetaxel (Taxotere)	L1300-01	-0.289855	-0.301114	-0.173329	0	-0.0584032	0.00986784	-0.0867452	-0.155194	-0.0642919	0.903739	0.81711	0.904095	0.891366	0.833095	0.75408	0.940904	0.809169	0.879344
445	Paclitaxel (Taxol)	L1300-01	-0.273292	-0.337248	-0.285627	-0.0119083	-0.0683442	-0.0620264	-0.0628155	-0.153525	-0.132059	0.908896	0.826996	0.851723	0.912787	0.80858	0.985142	0.932063	0.820811	0.806716
446	Capecitabine (Xeloda)	L1300-01	1.34576	1.10087	1.25725	1.21107	1.08108	1.15031	1.1247	0.992908	0.947003	1.09454	1.04144	1.02795	1.02863	0.983453	0.954278	1.0592	1.02201	1.07029
447	Cisplatin	L1300-01	1.32298	1.09606	1.20842	1.30515	1.02144	1.11084	1.25332	1.04631	1.0391	0.957026	1.0308	1.01725	1.06361	1.01164	0.997237	1.04489	1.03657	1.09254
448	Valproic acid sodium salt (Sodium valproate)	L1300-01	1.27122	1.13219	1.24504	1.0384	1.04629	1.13621	1.11273	0.971214	0.981755	1.06575	1.02357	1.00616	1.05836	0.996936	0.967207	1.06804	1.04857	1.05545
449	Regorafenib (BAY 73-4506)	L1300-01	1.28364	0.990063	0.424779	1.03721	0.803976	0.580793	0.858478	0.809345	0.491746	1.00086	0.971863	0.835667	1.00109	1.00306	0.691518	1.02047	1.04093	0.829364
450	Ritonavir	L1300-01	1.57971	1.20927	1.23772	1.41947	1.05374	1.14749	1.31913	1.09303	1.07037	0.988397	0.956654	1.00999	1.01246	0.976507	0.971795	1.04531	0.975077	0.9918
451	Anastrozole	L1300-01	1.10352	1.40199	1.18157	1.1301	0.974216	1.07278	1.1232	1.07635	0.986968	0.947142	0.842586	0.924356	0.968306	1.0047	0.964705	0.97753	1.03438	1.0121
452	Aprepitant (MK-0869)	L1300-01	0.933747	1.41403	0.976503	1.24442	1.03883	0.927577	1.02599	1.12307	0.962641	1.0245	0.98365	0.822669	0.985355	1.00143	0.923831	1.07899	0.979807	0.981257
453	Bicalutamide (Casodex)	L1300-01	0.855072	1.19482	1.19622	1.10628	1.0351	1.13339	1.14563	1.06133	1.04778	1.02149	0.984791	0.924738	1.0177	0.985495	0.695271	1.11603	0.994724	0.992971
454	Fulvestrant (Faslodex)	L1300-01	1.04141	1.19	1.40372	1.13129	1.0786	1.33075	0.969153	1.0413	1.24414	0.982381	0.977567	0.76915	1.03432	0.904188	0.736562	1.08025	0.951064	0.816478
455	Thalidomide	L1300-01	1.17184	1.27913	1.22551	1.34683	1.09599	1.10943	1.20396	1.05131	1.17984	0.996562	1.01293	1.00999	1.0553	1.04229	1.0135	1.06383	1.01583	1.07302
456	Exemestane	L1300-01	1.16356	1.17314	1.28898	0.999107	1.11215	1.13198	1.08431	1.1214	1.12598	1.03868	1.05551	1.00196	1.06842	1.02308	0.988061	1.0773	1.06021	1.09606
457	Finasteride	L1300-01	1.48654	1.35622	1.10833	1.22417	1.01398	1.15736	0.840531	1.10138	1.12076	1.05243	0.992395	0.990873	1.02732	1.00838	0.970544	1.03647	1.06713	1.03905
458	Irinotecan	L1300-01	1.26915	1.18037	0.810497	1.09318	1.10593	0.859912	1.11124	1.05298	0.672459	1.07864	1.027	0.889951	1.02995	0.99571	0.932172	1.0432	0.993269	1.00898
459	Cladribine	L1300-01	0.867495	0.542005	0.273421	0.725216	0.528114	0.334097	0.851	0.599082	0.215465	0.988397	0.881369	0.751947	0.991038	0.916445	0.706115	0.982582	0.967073	0.816478
460	Decitabine	L1300-01	0.768116	1.19723	0.837351	1.05031	0.922025	0.82185	0.99757	0.917814	0.841008	1.0679	0.996198	0.984757	1.00415	0.973647	0.92258	1.0853	1.01801	0.995314
461	Dutasteride	L1300-01	0.89441	1.12496	1.07904	1.03602	1.05499	1.02485	1.14264	1.02962	0.913988	1.03223	0.987452	0.947675	1.00809	1.00715	0.987644	1.11267	1.0151	0.938696
462	Melatonin	L1300-01	1.03106	1.01415	1.13763	1.04436	1.05623	1.11648	0.990092	0.987902	1.04952	1.01332	1.04639	1.01381	1.06973	0.972421	0.975132	1.11182	0.987812	1.06872
463	Bisoprolol fumarate	L1300-01	1.04762	1.24541	1.11565	1.32301	1.03386	1.10379	1.13965	0.94952	1.14335	0.963043	1.03194	1.02681	1.10383	1.02268	1.01726	1.06888	1.0242	1.06052
464	Doxorubicin (Adriamycin)	L1300-01	0.542443	-0.127672	-0.380836	0.442989	0.0782852	-0.112775	0.5788	0.00166875	-0.225891	0.432316	0.257034	-0.0451092	0.350164	0.217773	-0.0621448	0.497606	0.236856	-0.0437329
465	Adrucil (Fluorouracil)	L1300-01	1.45135	1.19241	0.707965	1.19321	1.02392	0.876828	0.830062	1.1481	0.83232	1.09626	1.02167	1.0528	1.06448	1.03861	0.9939	1.07183	1.04239	1.06989
466	Abitrexate (Methotrexate)	L1300-01	1.30435	1.18759	0.961855	1.18964	1.01895	0.700617	1.10675	1.02795	0.801043	0.9841	0.980608	1.0161	1.00809	0.983861	1.0306	1.06215	1.0111	1.02538
467	Bendamustine HCL	L1300-01	0.989648	1.1081	1.19133	0.93123	0.992855	1.06996	1.0215	1.11973	1.05126	0.990546	0.939163	0.962202	0.978361	1.00838	0.968458	0.966163	0.989267	1.00469
468	Nelarabine (Arranon)	L1300-01	1.00621	1.03824	1.19133	1.20036	1.00528	1.12634	1.03496	1.17981	1.04257	1.01117	1.04259	1.02031	0.998033	0.996527	0.935509	1.09372	1.03256	1.05193
469	Bleomycin sulfate	L1300-01	0.817805	0.84312	0.725053	0.90384	0.868593	0.668194	1.09628	0.822695	0.733275	1.02321	1.05209	1.13538	1.03694	1.03003	0.638131	1.11982	1.06021	1.06365
470	Clofarabine	L1300-01	0.94617	0.356519	0.263656	1.07056	0.575334	0.429956	0.961675	0.532332	0.444831	0.914052	0.967681	0.815406	1.00984	0.79428	0.668578	1.04573	0.907768	0.803202
471	Dacarbazine (DTIC-Dome)	L1300-01	0.836439	1.18519	1.10589	1.31349	1.0351	0.974097	1.08431	1.05966	0.981755	1.02278	0.994677	0.985139	1.05049	1.05291	0.954695	0.987634	0.99909	1.0207
472	Dexrazoxane Hydrochloride	L1300-01	1.1677	1.10328	1.17669	1.05508	1.01646	1.13903	1.07983	0.994577	0.98523	1.09411	1.04601	1.02184	1.03301	1.04883	0.992649	1.08404	1.03184	1.03085
473	Epirubicin HCl	L1300-01	0.763975	-0.197531	-0.3491	0.676392	0.0422491	-0.126872	0.462142	-0.0483938	-0.217202	1.05544	0.114068	-0.0409041	1.03694	0.0980592	-0.0563057	1.05499	0.122612	-0.042171
474	Oxaliplatin (Eloxatin)	L1300-01	1.33126	1.01897	0.844675	1.12891	1.04256	0.86978	1.09329	1.06466	0.764553	1.02321	0.996958	1.01075	0.99847	0.988764	0.921745	1.03899	1.0231	0.993362
475	Etoposide (VP-16)	L1300-01	0.834369	0.710629	0.241684	0.85978	0.682199	0.312952	0.960179	0.740926	0.239791	0.916201	0.998099	1.00387	1.00197	1.04351	0.833325	0.971636	1.09369	1.07107
476	Evista (Raloxifene Hydrochloride)	L1300-01	0.84058	1.09124	1.05218	1.14677	1.08978	1.28	0.991587	1.20317	1.07732	1.00817	0.962738	0.947675	0.971366	1.02186	0.899223	1.07099	0.986356	0.928544
477	Idarubicin HCl	L1300-01	-0.401656	-0.445649	-0.471163	-0.159571	-0.19882	-0.204405	-0.266218	-0.298707	-0.307559	0.181349	-0.0490494	-0.048932	0.187978	-0.0563841	-0.0100099	0.202073	-0.0378388	-0.0472472
478	Fludarabine Phosphate (Fludara)	L1300-01	1.0559	1.03342	1.04974	1.07056	1.04877	1.1489	1.02748	1.08469	0.901825	0.659648	0.220913	0.0298179	0.740984	0.172829	-0.00291956	0.719886	0.243405	0.0566185
479	Topotecan HCl	L1300-01	0.534161	0.211984	0.263656	0.860971	0.40758	-0.205815	0.707422	0.365457	-0.316247	1.19381	1.04981	0.757681	1.18426	1.03493	0.696523	1.24486	1.07877	0.79305
480	2-Methoxyestradiol	L1300-01	1.04555	0.195122	-0.00976503	0.983626	0.508232	0.131101	1.02748	0.365457	0.0086881	1.07134	0.991635	0.842548	1.07628	0.908274	0.732391	1.03815	0.990358	0.831706
481	Letrozole	L1300-01	1.29607	1.11292	1.15471	1.27181	1.1109	1.13762	0.885399	1.09804	0.931364	1.08423	1.0038	1.03484	1.06186	1.04025	0.970961	1.05499	1.05658	1.0613
482	Methazolastone	L1300-01	1.08075	0.999699	1.06439	1.16582	1.04007	1.03471	0.964666	1.03463	1.0391	1.01891	1.00837	1.11779	0.968306	1.0427	1.03853	1.00952	1.03365	1.10308
483	Vincristine	L1300-01	-0.320911	-0.356519	-0.402807	-0.102411	-0.10438	-0.13674	-0.16003	-0.17355	-0.227628	0.93425	0.723954	0.770297	0.894863	0.834729	0.829988	0.75988	0.857195	0.789926
484	Agomelatine	L1300-01	0.937888	1.24782	1.43546	1.09318	1.09475	1.1348	1.04992	1.04965	1.07211	1.05973	0.973004	0.988962	0.996284	1.00102	0.98389	0.985108	1.02383	0.914877
485	Leflunomide	L1300-01	0.94824	0.965974	1.03753	1.08842	1.11587	0.982555	0.906338	1.22153	0.953953	0.977654	0.943726	0.983227	1.00984	1.03698	0.766592	1.04783	0.987812	0.967981
486	Vinblastine	L1300-01	-0.0186335	-0.385426	-0.375954	0.145281	-0.0795278	-0.128282	0.0777715	-0.176888	-0.201564	0.900731	0.855133	0.809289	0.878689	0.82002	0.754914	0.880703	0.767328	0.770402
487	MDV3100 (Enzalutamide)	L1300-01	0.89648	1.18519	1.08148	1.22298	1.10469	1.09674	1.12021	1.11973	0.990443	0.996992	0.998099	0.962584	1.08984	1.03044	0.940097	0.961111	1.01292	0.985162
488	Dienogest	L1300-01	1.41615	1.14182	1.15471	0.984817	1.13451	1.16159	1.13217	1.20317	1.02172	1.03739	1.03726	0.980169	1.07934	1.02472	0.958448	0.988055	1.00055	1.03358
489	Entecavir hydrate	L1300-01	1.3706	1.19241	1.11077	1.18011	1.10096	1.077	0.885399	1.11473	1.06169	1.06489	1.02167	1.06848	1.08197	1.08478	1.0306	0.958585	1.06422	1.00703
490	Nepafenac	L1300-01	1.27536	1.09365	0.939884	1.1563	1.03635	1.01921	1.07534	0.971214	0.971329	1.0043	1.04144	0.896832	0.977049	1.05291	0.971795	0.952692	0.912498	0.948067
491	Rufinamide (Banzel)	L1300-01	0.952381	1.14905	1.18645	1.12772	1.08108	1.0615	1.08282	1.10638	1.05995	1.05286	0.927757	0.982845	0.986667	0.980184	0.971795	0.938799	1.0242	1.03709
492	Posaconazole	L1300-01	1.07453	1.20927	0.905706	1.12176	1.09475	0.841586	0.999065	1.0413	0.853171	1.04512	0.96692	0.774884	1.07847	0.976915	0.596006	1.09372	0.939422	0.821945
493	Prasugrel (Effient)	L1300-01	0.989648	1.1635	0.993592	1.1039	1.15688	1.14608	0.952701	1.15478	1.02693	1.00516	1.00114	0.99202	1.03869	1.03575	0.950107	1.15182	1.01619	1.06833
494	Ramelteon (TAK-375)	L1300-01	1.09317	0.956338	1.00336	1.06579	1.1457	1.12916	1.00206	1.0897	1.09296	1.00215	1.00228	0.981316	1.02557	1.01083	0.963036	1.07646	1.01037	1.03397
495	AMG-073 HCl (Cinacalcet hydrochloride)	L1300-01	0.908903	0.939476	0.00244126	1.25394	1.00155	0.369339	1.1217	0.937839	0.232841	1.0245	1.0327	0.961055	1.0623	1.05332	0.867942	1.0251	1.0493	0.997657
496	Celecoxib	L1300-01	1.53623	1.03342	0.920354	1.02411	1.13327	1.02062	1.13666	1.07301	1.10339	1.07349	0.956274	0.897979	1.04831	1.04637	0.884208	1.0432	1.01219	0.981648
497	Vemurafenib (PLX4032)	L1300-01	1.50104	1.13942	1.1303	1.22298	1.08108	1.23489	0.880912	1.05298	1.04431	1.05544	0.993156	0.976729	1.07803	1.04964	0.988061	1.0251	1.04603	1.03475
498	Acarbose	L1300-01	1.17391	0.912978	1.00092	1.1944	1.06617	1.01075	1.00206	1.0096	0.952215	1.04899	1.00913	0.983992	1.01158	1.01777	0.992232	1.05331	1.03584	1.01171
499	Adapalene	L1300-01	0.917184	1.82596	0.576137	1.2861	1.07735	0.975507	1.18751	1.19816	0.757602	1.00902	0.88365	0.963731	1.00809	0.929928	0.8425	0.972899	0.997635	0.996486
500	Altretamine (Hexalen)	L1300-01	0.929607	1.27431	1.09857	1.06818	1.11712	1.00652	1.17405	1.05465	1.07037	1.05673	1.02167	1.0161	1.02907	1.02186	0.984724	1.07436	1.00928	1.00898
501	Amisulpride	L1300-01	1.03727	1.20205	1.18645	1.1039	1.12954	1.10661	1.05141	1.1748	1.20591	1.00859	1.00114	1.02298	1.01858	1.04147	1.0427	1.1695	1.0413	1.03788
502	Aniracetam	L1300-01	1.19255	1.16832	1.09857	1.02173	1.13079	1.077	1.14863	1.3083	1.06169	1.01633	1.01825	1.02987	1.06098	1.03943	1.01142	1.09583	1.00746	1.03983
503	Artemisinin	L1300-01	0.898551	0.840711	0.908148	1.14558	1.06865	1.04035	1.18003	0.996245	0.915725	1.03524	1.03802	1.02757	1.08546	1.06844	1.06689	1.07099	1.00855	1.02694
504	Asenapine	L1300-01	1.43064	1.18278	1.07659	1.04674	1.11339	1.01357	1.18901	1.13976	0.913988	1.01977	1.03612	0.958379	1.10339	1.04188	0.950524	1.05752	1.00928	1.03944
505	Benazepril hydrochloride	L1300-01	1.36646	1.09124	1.09857	1.16463	1.13824	1.0178	1.06936	1.13809	1.25804	1.05544	1.00494	0.996225	1.08197	1.04106	1.01142	1.07141	1.0151	1.05818
506	Budesonide	L1300-01	1.07246	1.0816	0.959414	1.15272	1.02765	1.05445	1.04992	0.93617	0.858384	1.01031	1.00951	0.980934	1.00415	1.0999	0.953444	1.04573	1.04894	0.987114
507	Bumetanide	L1300-02	1.01992	1.18855	1.38263	0.985381	0.892323	1.13407	0.818451	1.00365	1.03604	0.931193	0.969357	0.95131	0.938754	0.962562	0.99191	0.977824	0.960083	1.06146
508	Camptothecin	L1300-02	1.02447	1.19081	0.169014	1.08265	1.09963	1.06168	0.873806	1.13786	1.0898	0.970994	0.967115	0.957279	0.982036	0.99094	0.944633	0.965341	0.959737	1.04033
509	Carmofur	L1300-02	0.411307	-0.249504	-0.342723	0.673904	0.0656688	-0.0651485	0.474465	-0.112813	-0.197109	1.1914	0.908445	0.803302	1.08163	0.808015	0.735785	1.16242	0.8383	0.774207
510	Cetirizine Dihydrochloride	L1300-02	1.08974	1.19762	0.7277	1.16023	1.0919	0.630976	0.941021	1.16703	0.50336	0.944335	0.920404	0.950515	0.977834	0.945688	0.917551	0.951723	0.914414	1.06319
511	Cilnidipine	L1300-02	0.81199	1.1205	0.976526	0.994645	1.15242	1.08943	1.08204	1.12619	0.959479	0.95635	0.952915	0.991495	0.963126	0.953358	0.812898	0.94378	0.94486	1.10977
512	Cilostazol	L1300-02	1.04724	1.62858	1.44836	1.19265	1.08547	1.05203	1.06227	1.11451	1.22989	0.963109	0.93423	0.972398	0.994642	0.937635	0.867979	0.928649	0.924448	0.991158
513	Floxuridine	L1300-02	0.828685	1.16813	0.347418	1.05717	1.02237	0.965164	0.914662	1.00948	0.780289	0.989017	0.934604	1.0651	0.99086	0.92498	0.884044	0.972528	0.956623	0.960104
514	Ftorafur	L1300-02	0.599507	0.453643	0.0516432	0.658851	0.538226	0.0844518	0.752554	0.686603	0.0602729	0.94809	0.882287	0.969215	0.962706	0.933033	0.837684	0.926758	0.908879	0.923011
515	Ifosfamide	L1300-02	1.07304	1.26113	1.5493	1.18802	0.929664	1.20284	0.910708	1.12813	1.03604	0.951094	1.01158	1.00661	0.927408	0.997459	1.00798	1.02511	0.979112	1.05197
516	Megestrol Acetate	L1300-02	1.15348	1.23845	1.23944	1.22738	1.16659	1.23179	0.964745	1.19232	1.2527	1.05322	1.05904	0.987915	1.00347	1.01242	1.01945	0.99182	0.987069	1.10675
517	Mercaptopurine	L1300-02	1.09429	1.19081	0.976526	1.2656	1.2271	1.36571	0.968699	1.16898	1.42048	1.07988	1.037	1.00463	1.00809	1.0477	1.03276	1.04213	0.945552	1.05672
518	Streptozotocin (Zanosar)	L1300-02	0.978941	1.23845	0.840376	1.27717	1.08933	0.556176	1.09918	1.10868	0.583181	0.986389	0.9929	0.829164	0.974892	1.01395	1.02725	1.07769	0.934135	1.0041
519	Dexamethasone	L1300-02	1.03054	1.26566	0.99061	1.22854	1.24256	1.12562	1.15189	1.10479	1.07351	0.951469	0.995889	1.09057	1.01481	0.997843	1.05158	0.996359	0.977728	1.20121
520	Doxazosin mesylate	L1300-02	1.12313	1.21123	1.87324	1.29802	1.22839	1.09425	1.22043	1.22927	1.33903	1.02882	0.996263	1.08738	1.04759	1.0036	1.04837	0.990307	1.00887	1.09683
521	Edaravone (MCI-186)	L1300-02	0.966799	1.07967	1.29343	1.34433	1.14212	1.00256	1.10972	0.984196	0.918754	1.0307	0.988042	1.07982	0.977834	0.929965	0.930862	0.98955	0.937941	0.888505
522	Etodolac (Lodine)	L1300-02	0.862076	0.939042	0.528169	1.00854	0.973443	0.822802	0.971334	1.11451	1.06862	0.9755	0.906951	1.05277	0.999265	0.919227	0.960239	0.989172	0.910608	1.13392
523	Etomidate	L1300-02	1.09732	1.2203	1.30751	1.16949	0.914212	1.13527	1.00297	1.00948	1.03767	0.951469	0.958894	1.00582	0.982036	1.0036	1.01211	1.04667	0.935173	1.09856
524	Felbamate	L1300-02	1.06697	1.24525	1.43192	1.28412	1.15886	1.23179	1.09127	1.0795	1.22989	1.04083	1.01345	0.997066	1.02322	1.00475	1.06306	0.996737	1.00783	1.12012
525	Fluconazole	L1300-02	1.04269	1.29288	1.30751	1.25054	1.22968	1.26195	0.970016	1.10284	1.27876	1.06524	1.01345	1.03367	1.0354	1.02776	1.12227	1.03343	0.993989	1.16757
526	Flumazenil	L1300-02	0.940998	1.1772	1.48592	1.31654	1.22582	1.21128	1.08468	1.18065	1.02464	1.02694	1.02728	0.99627	0.967329	1.0243	1.09656	1.0826	0.960083	1.11236
527	Fluoxetine HCl	L1300-02	1.00474	1.19308	1.07277	1.19959	1.10864	0.921731	1.21516	1.03088	0.936673	1.01305	1.02317	1.18088	1.02616	1.01127	1.15027	1.05575	1.02928	1.24995
528	Fluvoxamine maleate	L1300-02	1.09732	1.15452	1.24178	1.24244	1.09834	0.836073	1.14926	1.13591	0.94156	1.03257	0.959641	0.98871	1.03961	0.99861	0.908371	0.966854	0.996411	1.0041
529	Gatifloxacin	L1300-02	0.913679	1.03657	0.962441	1.2957	1.10092	0.98688	1.11367	1.11646	0.861739	1.04271	0.9929	1.16815	0.968169	0.970999	1.05617	1.02586	0.929291	1.10373
530	Genistein	L1300-02	0.815026	0.975333	1.01408	0.981908	0.9155	0.906047	1.08995	1.08728	0.99043	1.02919	0.96562	1.05317	1.00641	0.964863	1.00522	1.00922	0.908533	0.996765
531	Glimepiride	L1300-02	1.08215	1.27701	1.3662	1.25865	1.08032	1.20284	1.01219	1.062	1.23804	0.97137	1.08072	1.02333	0.952621	1.0546	1.12686	1.05764	0.926869	1.23485
532	Ivermectin	L1300-02	1.18687	1.32464	1.36854	1.22623	1.17045	1.09546	1.07018	1.16703	1.09143	1.05398	1.07511	0.908738	1.05221	1.02085	0.79362	1.01679	1.01579	0.976062
533	Ketoconazole	L1300-02	1.01233	1.23164	1.56573	1.36286	1.25414	1.36691	0.723558	0.688549	0.653227	1.09077	0.981689	1.01497	1.03288	1.01242	0.976763	0.651378	0.666695	0.63705
534	Lansoprazole	L1300-02	1.16866	1.2634	1.61268	1.3316	1.16144	1.14854	1.22175	1.19815	0.975769	1.07125	1.07399	0.905953	1.06398	1.05997	1.03506	1.11854	1.03862	1.00237
535	Levetiracetam	L1300-02	1.00171	1.17494	1.53521	1.14749	1.10607	1.24627	1.21516	1.04838	1.24781	1.02732	1.04223	1.06908	1.11356	1.01011	1.07407	1.027	1.00506	1.12012
536	Lidocaine (Alphacaine)	L1300-02	1.22633	1.17494	1.69249	1.24591	1.11251	1.17147	1.24283	1.07367	1.28528	1.03821	1.05605	1.0838	1.09507	0.997843	1.05938	0.976311	1.0189	1.19086
537	Loratadine	L1300-02	0.991083	1.14318	1.36385	1.34665	1.12281	1.17509	1.21516	1.01726	1.11749	0.999531	1.03737	1.17014	1.06986	0.928431	1.10024	1.03948	0.96804	1.21975
538	Losartan potassium	L1300-02	0.880288	0.929969	1.23709	1.09886	0.860132	1.0279	1.16903	1.22149	1.12564	1.02056	0.973842	1.09057	1.01271	0.905422	1.08371	0.992198	0.923756	1.08389
539	Acitretin	L1300-02	1.17169	1.25886	1.35211	1.15096	1.13826	1.20525	0.948929	1.06783	1.22989	0.857599	0.988042	0.949321	0.941275	1.00551	0.981812	1.02927	0.929637	1.05844
540	Doripenem Hydrate	L1300-02	1.18687	1.28608	1.55164	1.21349	1.17045	1.15216	1.10049	1.22344	1.3032	0.98376	1.08744	0.976376	1.01607	1.05076	1.03781	1.00582	0.97669	1.06923
541	Gestodene	L1300-02	1.02903	1.31557	1.40141	1.29686	1.27217	1.27402	1.24152	1.22344	1.427	1.0168	1.02541	0.971602	1.02196	1.05882	1.0525	1.03192	0.975998	0.981238
542	Drospirenone	L1300-02	1.24455	1.20215	1.70892	1.39644	1.24127	1.37777	1.20593	1.15147	0.985543	0.974749	1.05979	1.0464	1.02994	1.0151	1.07407	1.06369	0.991567	1.09683
543	Ruxolitinib (INCB018424)	L1300-02	0.969835	1.32691	1.75117	1.21465	1.20521	1.5515	1.20329	1.24872	1.34555	1.02469	1.06129	1.09892	1.05641	1.00513	1.05571	1.01868	1.00298	1.14557
544	Isotretinoin	L1300-02	1.24606	1.29742	1.73239	1.33044	1.19878	1.21007	1.25074	1.06783	1.25433	0.950718	1.01495	1.07306	1.05347	0.985188	1.08004	1.02813	0.993643	1.15678
545	Lopinavir (ABT-378)	L1300-02	0.980459	1.26113	1.56808	1.28991	1.10864	1.29332	1.2257	1.11257	1.18591	0.993898	0.998879	1.07067	1.00263	0.931115	1.01302	1.03381	0.954893	1.10028
546	Meropenem	L1300-02	0.862076	1.03204	1.05869	1.03401	0.822791	1.02549	1.04514	1.13786	1.15496	0.970994	0.98281	1.07266	1.02616	0.896218	1.10345	1.03419	0.901267	1.1102
547	Mianserin hydrochloride	L1300-02	1.16259	1.22937	1.07981	1.18802	1.0713	1.26074	0.876442	1.01726	1.17614	0.969868	1.00934	0.918287	0.97069	1.01587	0.984107	1.11778	0.960429	1.09769
548	Mosapride citrate	L1300-02	1.21267	1.39269	1.61502	1.18686	1.13826	1.21007	1.17035	1.23316	1.31134	1.04496	1.05269	0.843487	1.00431	1.03964	0.897814	1.07844	0.985685	0.960104
549	Nafamostat mesylate	L1300-02	1.19294	1.27701	1.23005	1.34433	1.17302	1.26316	1.02537	1.18065	1.34555	1.0521	1.06801	0.648928	1.00263	1.03427	0.441104	0.986902	1.00575	0.575803
550	Omeprazole (Prilosec)	L1300-02	1.09277	1.20215	1.55164	1.38602	1.18075	1.30418	1.17166	1.14953	0.970882	0.960105	1.06839	0.9907	1.01649	1.04194	1.10391	1.03759	1.06422	1.06232
551	Ondansetron hydrochloride (Zofran)	L1300-02	1.03358	1.13411	1.75822	1.03633	1.14598	1.55271	1.23361	1.24094	1.28039	0.943208	1.04709	1.03128	1.02826	1.03121	1.0424	1.04516	0.987761	1.12141
552	Oxcarbazepine	L1300-02	1.17928	1.16586	1.64554	1.28065	1.1653	1.17267	1.25997	1.1612	1.3879	1.08364	1.0568	1.11444	1.04759	1.0059	1.03689	1.01036	1.0234	1.19689
553	Pizotifen malate	L1300-02	0.975906	1.14318	1.24178	1.32696	1.15371	1.06409	1.18353	1.05811	0.962737	1.06411	1.01046	1.11802	1.02532	0.910023	0.947387	1.03721	0.968386	1.10891
554	Resveratrol	L1300-02	1.11857	1.1205	1.22066	1.11623	0.924513	1.01583	1.00165	1.01726	1.09143	1.06299	0.970478	0.882479	0.991701	0.941086	1.01394	1.02776	0.955931	1.0524
555	Rocuronium bromide	L1300-02	1.17321	1.23164	1.13146	1.1718	1.08032	1.27522	1.04646	1.10868	1.21197	0.990895	1.03475	0.911921	0.997164	1.01932	1.00247	1.04099	0.964927	1.1253
556	Stavudine	L1300-02	1.18232	1.2634	1.55634	1.25749	1.11251	1.12442	1.18484	1.18648	1.34881	1.04384	1.07287	0.976376	0.959765	1.07876	1.10207	1.0792	1.00195	1.1736
557	Tenofovir Disoproxil Fumarate	L1300-02	1.02599	1.23845	1.28404	1.30033	1.15113	1.18594	1.06227	1.20399	1.28365	1.05322	1.06428	1.10966	1.01817	1.06649	1.04011	0.985011	1.00264	1.124
558	Tenofovir	L1300-02	1.14741	1.04111	1.61033	1.3617	1.17045	1.1968	1.17825	1.13397	0.97414	0.987515	1.03475	0.906749	0.997584	0.972916	0.912961	1.08563	0.984993	0.943282
559	Tigecycline	L1300-02	0.997154	1.01843	1.66197	0.98075	1.08933	1.32469	1.22043	1.16898	1.30808	0.992397	1.05419	1.03725	1.04171	1.00743	1.1085	1.03343	1.00783	1.17102
560	Trilostane	L1300-02	1.14134	1.1273	1.8662	1.1857	1.09448	1.22093	1.31137	1.15342	1.22989	1.08627	1.03924	1.05515	1.06104	1.01548	1.11033	1.05423	1.00402	1.19689
561	Vecuronium Bromide	L1300-02	0.922785	0.963992	1.26995	1.27486	1.07645	1.13165	1.05173	1.02115	1.03441	1.03332	0.978326	1.12637	1.03876	0.905422	1.03047	1.01073	0.968732	1.12788
562	Bimatoprost	L1300-02	1.15652	1.03204	1.22535	1.16138	0.919363	1.0279	1.06755	1.11451	1.04093	0.992772	0.93012	0.615109	0.982876	0.86899	0.552183	1.04062	0.873589	0.656459
563	Linezolid (Zyvox)	L1300-02	1.12161	1.25432	1.31221	1.16023	1.10607	1.22334	1.00692	1.062	1.12238	0.997653	1.0299	0.901577	0.99002	1.02507	0.934075	1.09433	0.980842	1.10804
564	Alfuzosin hydrochloride (Uroxatral)	L1300-02	1.3007	1.14545	1.57042	1.25749	1.14727	1.16785	1.10445	1.01532	1.18917	0.994649	1.11584	0.952902	1.01019	1.06265	0.982271	1.05877	0.978766	1.09424
565	Clopidogrel (Plavix)	L1300-02	1.11706	1.15679	1.36854	1.40802	1.15757	1.29453	1.03196	1.28373	1.30971	1.05848	1.00785	0.993485	0.991701	1.04118	1.06581	1.02397	1.02997	1.14039
566	Ranolazine dihydrochloride	L1300-02	1.07759	1.13864	1.48592	1.33854	1.20908	1.38139	1.15848	1.13397	1.04093	1.00704	1.10351	1.10529	1.05599	1.02545	1.13328	1.01262	1.03516	1.14643
567	Repaglinide	L1300-02	1.07608	1.06833	1.63146	1.23433	1.05328	1.34882	1.29423	1.11841	1.35532	1.03407	1.09043	1.07067	1.08205	1.00321	1.1062	1.01868	1.01786	1.15851
568	Rolipram	L1300-02	1.23089	1.32917	1.55164	1.29339	1.20006	1.17026	1.2626	1.10868	1.29505	1.0705	1.06726	0.962849	1.09801	1.03427	0.941419	1.0826	1.0099	1.0882
569	Sildenafil citrate	L1300-02	0.846898	1.08648	1.30986	1.26096	1.10349	1.12562	1.04119	1.00559	1.08817	1.06787	0.995142	1.14507	1.05893	0.956426	1.05112	1.02851	0.9414	1.17317
570	Sumatriptan succinate	L1300-02	1.13982	1.07287	1.17371	1.18107	0.905199	0.989293	1.14399	1.09506	1.14844	0.989768	0.988416	1.01974	0.97069	0.932649	1.04056	1.0304	0.926869	1.16886
571	Tianeptine sodium	L1300-02	1.21571	1.18628	1.03286	1.12086	1.08547	1.2342	1.03591	1.1398	1.14193	0.934572	0.98991	0.909932	1.01061	1.04731	1.00843	1.04743	0.91649	0.923873
572	Tizanidine HCl	L1300-02	1.13072	1.21123	1.39202	1.23549	1.13955	1.26436	1.11236	1.21177	1.2136	0.990895	1.09006	0.94773	1.05053	1.08029	1.03643	0.987281	0.987761	1.03127
573	Topiramate	L1300-02	1.06242	1.2135	1.35681	1.41844	1.25157	1.29694	1.22043	1.08534	1.20709	1.08401	1.0654	1.0468	1.03414	1.08796	1.07224	1.02662	1.08394	0.988139
574	Tranilast (SB 252218)	L1300-02	1.24455	1.33371	1.41549	1.39991	1.24513	1.30176	1.22702	1.37904	1.04419	1.01455	1.07287	1.11961	1.03456	1.06035	1.08096	1.06936	0.988453	0.996765
575	Venlafaxine	L1300-02	0.998672	0.977601	1.56808	1.21002	1.21037	1.39104	1.20725	1.25845	1.2413	0.980757	1.06652	1.03208	1.07574	1.0082	1.03138	0.955128	0.987069	1.05715
576	Voriconazole	L1300-02	1.16714	1.21803	1.50939	1.28528	1.23225	1.25833	1.22306	1.03866	1.2136	1.00516	1.04484	1.05038	1.05263	1.02545	1.04929	1.0497	1.00921	1.07181
577	Zileuton	L1300-02	0.937962	1.01616	1.10798	1.23202	1.15113	1.03876	1.07677	1.09506	0.954592	1.06411	0.984679	0.9533	1.02112	0.854417	0.768834	0.931675	0.919258	0.800518
578	Ziprasidone hydrochloride	L1300-02	0.896983	0.927701	1.26056	1.17296	0.963142	0.994119	1.086	1.03671	1.16799	0.919178	1.00785	1.01179	0.988339	0.91846	1.10528	0.831056	0.916836	1.06664
579	Zonisamide	L1300-02	1.17625	1.14091	0.805164	1.21928	1.09062	1.20042	1.11631	1.07756	0.982285	1.0153	1.03401	0.840304	1.08373	1.04079	0.929026	1.08185	1.00471	1.09683
580	Atazanavir sulfate	L1300-02	1.21874	1.11369	1.3216	1.24707	1.12667	1.09063	1.16903	1.1398	1.24781	1.01718	0.458146	0.325459	1.08709	0.471694	0.212978	1.10227	0.571206	0.322191
581	Marbofloxacin	L1300-02	1.11706	1.30649	1.277	1.35707	1.2168	1.18836	1.11104	1.23705	1.12564	1.08627	1.04372	1.05396	0.994222	1.06725	1.01578	1.0183	1.03378	1.16498
582	Moxifloxacin hydrochloride	L1300-02	1.15348	1.09101	1.23474	1.35823	1.19491	1.18474	1.17825	1.16703	0.956221	0.982259	1.0441	1.10728	1.04045	1.06879	1.06627	1.07163	1.0227	1.15851
583	Calcitriol (Rocaltrol)	L1300-02	0.945551	1.01616	1.1831	1.05486	1.21294	1.26074	1.14662	1.07172	1.22338	1.03783	1.06315	1.1212	1.10348	1.05383	1.11263	1.00998	1.00229	1.23614
584	Doxercalciferol (Hectorol)	L1300-02	1.21116	1.13184	1.34507	1.04907	1.18333	1.21731	1.30082	1.09506	1.17288	1.06599	1.03064	1.06271	1.02364	1.01357	1.04837	1.07807	1.0317	1.15419
585	Alfacalcidol	L1300-02	0.830203	1.12277	1.07981	1.2297	1.13182	1.03996	1.15189	0.984196	1.0507	1.06261	1.03886	1.13314	1.04087	1.02277	1.08738	1.05499	0.961121	1.1818
586	Iloperidone (Fanapt)	L1300-02	1.17473	0.977601	1.19014	1.17296	0.950266	0.893983	1.03723	1.2001	1.26247	0.955599	0.97272	1.03248	1.02364	0.956426	1.0984	1.05423	0.972884	1.12702
587	Naratriptan HCl	L1300-02	0.98653	0.487667	-0.70892	0.90317	0.436504	-0.330569	0.798682	0.37734	-0.47078	0.974749	0.849402	0.689511	0.919004	0.71406	0.739916	0.865478	0.734507	0.797498
588	Ponatinib (AP24534)	L1300-02	1.23999	1.19762	1.39906	1.21696	1.09963	1.18715	1.10181	1.04838	1.16636	0.618042	0.249626	0.0377978	0.497531	0.21092	0.0169832	0.60523	0.251178	0.0599526
589	Fludarabine (Fludara)	L1300-02	1.18535	1.15225	1.08685	1.30496	1.09448	0.664756	1.25601	1.15147	0.847078	1.0904	1.08371	1.01258	0.924467	1.07646	1.07269	1.01716	1.05315	1.10977
590	Pralatrexate (Folotyn)	L1300-02	1.23696	1.17947	1.56103	1.4277	1.15242	1.13527	1.25206	1.25845	1.14193	1.01755	1.07997	1.08022	1.08877	1.09563	1.11997	1.0618	1.08498	1.14427
591	Betamethasone (Celestone)	L1300-02	1.12768	0.757584	0.0610329	1.14865	1.05199	0.209923	1.19275	1.04644	0.1629	1.02882	0.960389	0.709007	1.08121	0.997843	0.772047	1.00355	0.970116	0.910071
592	Mycophenolate mofetil (CellCept)	L1300-02	1.05179	1.12957	1.05634	1.16138	1.26445	1.16182	1.29028	1.15342	1.08002	1.03595	1.02877	1.03367	1.09297	1.05038	1.10712	1.09206	1.05038	1.19948
593	Cephalexin (Cefalexin)	L1300-02	0.730032	1.01843	0.992958	1.16717	1.03654	1.04238	1.18484	1.08339	1.00509	1.06449	1.03102	1.09614	1.01901	1.03811	1.06994	1.07731	0.969424	1.15463
594	Dyphylline (Dilor)	L1300-02	1.12121	1.16872	1.22053	1.11759	1.21208	1.20169	1.22165	1.19902	1.20038	1.04722	1.09411	0.98649	1.02966	1.12534	0.967571	1.01698	1.08672	1.10677
595	Aztreonam (Azactam, Cayston)	L1300-03	1.29654	0.93918	0.880999	1.0597	1.10857	0.886076	0.986301	0.93641	0.94535	0.993704	0.947805	0.927853	0.976551	1.07277	0.7536	0.957797	1.07712	1.00595
596	Alprostadil (Caverject)	L1300-03	1.29654	0.995757	1.02302	1.14492	1.02456	1.06329	1.33124	0.952917	1.14094	1.03638	0.973249	0.955064	0.974641	1.08372	0.842951	0.977979	1.02734	0.956852
597	Tadalafil (Cialis)	L1300-03	1.29654	1.02809	1.04078	1.27035	0.892556	1.03966	1.2468	1.05946	1.14861	0.939839	0.873743	0.59404	0.858112	0.823085	0.494563	0.932484	0.902036	0.687374
598	Cyclosporine (Neoral)	L1300-03	1.24892	1.0976	1.01193	1.13688	0.990062	1.17468	1.27734	1.06246	1.01822	0.975866	1.05685	1.05356	0.94675	1.14286	0.857843	1.02484	1.01774	0.948981
599	Natamycin (Pimaricin)	L1300-03	1.27489	1.02647	1.00527	1.3604	1.19257	1.05485	1.12823	1.1345	1.0604	0.995453	0.940535	0.957746	1.00368	1.09818	0.850005	1.02176	0.970583	0.977091
600	Telaprevir (VX-950)	L1300-03	1.27922	0.99414	0.90319	1.23658	1.11757	1.16793	1.0923	1.03095	1.05273	1.00315	0.635202	0.923254	0.974259	1.02283	0.901342	0.960876	1.05529	0.994331
601	Saxagliptin (BMS-477118,Onglyza)	L1300-03	1.26623	0.948879	0.874341	1.31538	0.979561	1.09198	1.32405	1.20953	0.979866	0.975516	0.943716	0.882629	0.945222	1.10913	0.830019	0.966691	1.07275	0.926119
602	Febuxostat (Uloric)	L1300-03	0.809524	0.746818	0.508183	1.00985	0.943559	0.578903	1.12284	0.77734	0.63279	0.945785	0.849208	0.874964	0.897082	1.05875	0.847262	0.949929	1.02429	0.930241
603	Nebivolol (Bystolic)	L1300-03	1.29221	1.12508	0.590291	1.1594	0.990062	0.818565	1.25578	1.04146	0.780441	0.935292	0.978702	0.851969	0.978843	1.02064	0.779857	0.995767	1.00289	0.942235
604	Pimobendan (Vetmedin)	L1300-03	1.63636	1.0976	1.20499	1.19799	1.17757	1.21181	1.39232	1.15851	1.18696	1.03498	1.06321	0.951614	0.984192	1.12139	0.932693	1.02279	1.05922	1.02544
605	Pomalidomide	L1300-03	1.29437	1.09275	1.12954	1.30894	1.19857	1.34515	1.26117	1.18852	1.19847	1.03743	1.06503	0.960812	0.96891	1.14636	0.95699	1.00295	1.03957	1.03931
606	Tazarotene (Avage)	L1300-03	1.41126	1.25278	1.09626	1.34271	1.17757	1.20844	1.20368	1.26055	1.3116	1.0766	1.09638	1.00642	1.06748	1.15863	0.92368	1.0546	1.04175	1.02844
607	Sulfasalazine (Azulfidine)	L1300-03	1.41126	1.07981	1.11845	1.23176	1.30058	1.2962	1.27375	1.29957	1.14669	1.05666	1.00733	1.00105	1.02698	1.09861	0.936612	1.01629	1.0125	1.02319
608	Candesartan (Atacand)	L1300-03	1.49567	1.02	0.98086	1.34593	1.27958	1.07511	1.23782	1.19002	1.13327	1.02518	1.01005	0.92747	1.00444	1.03466	0.90095	1.03168	1.03826	0.972593
609	Apixaban	L1300-03	1.46753	1.12346	0.869903	1.38131	1.20458	1.15443	1.2989	1.27706	1.11601	0.981462	0.972341	0.850436	0.986485	1.05656	0.785735	0.980716	0.984555	0.831295
610	Reserpine	L1300-03	1.14286	0.908466	0.927601	1.22372	1.10107	1.07173	1.08152	0.909398	0.96069	1.00944	1.05231	0.881479	0.982282	1.08723	0.879396	0.967717	1.0793	0.94261
611	Furosemide (Lasix)	L1300-03	1.32468	1.19782	0.896533	1.16905	1.05157	1.14262	1.16416	1.00844	1.10451	0.988108	1.02686	1.01945	0.991451	1.10694	0.930734	1.00842	1.00246	1.04868
612	Olmesartan medoxomil (Benicar)	L1300-03	1.61688	1.04263	1.17836	1.27678	1.14457	1.26076	1.15158	1.12849	1.05849	1.09409	1.1032	0.989173	0.990687	1.13453	0.923288	1.05905	1.05529	1.01682
613	Cefdinir (Omnicef)	L1300-03	1.329	1.32552	1.52899	1.22372	1.38309	1.71646	1.29531	1.31458	1.53212	1.03288	1.08957	0.369072	1.00444	1.1249	0.304105	1.0611	1.10899	0.396908
614	Clotrimazole (Canesten)	L1300-03	1.49351	1.30127	1.20277	1.16905	1.25558	1.13586	1.22344	1.30407	1.0278	1.05526	1.08002	1.03133	1.01017	1.13453	0.949544	1.1042	1.07362	1.03556
615	Rizatriptan Benzoate	L1300-03	1.46753	1.29319	1.15173	1.16101	1.18657	1.30633	1.23243	1.29207	1.0604	1.08395	1.03095	0.979975	1.00712	1.08416	0.911531	1.05631	1.08323	1.02169
616	Pyridostigmine Bromide (Mestinon)	L1300-03	1.4329	1.1768	0.98086	1.26714	1.19107	1.08523	1.2468	1.25005	1.05081	1.03288	1.04913	0.976909	1.00979	1.08416	0.919369	1.01458	1.0221	0.995456
617	Methimazole (Tapazole, Northyx)	L1300-03	1.30736	1.12184	0.958669	1.30251	1.05607	1.03291	1.32585	1.28606	0.94535	1.01189	1.01414	0.945482	1.00903	1.08022	0.869207	1.02621	1.00464	0.96847
618	Metolazone (Zaroxolyn)	L1300-03	1.2619	0.971509	0.889875	1.06935	1.10707	1.10211	1.31327	0.996436	0.951103	0.9993	0.979156	0.874964	0.998711	1.01232	0.937004	0.958823	0.966217	0.988335
619	Cefoperazone (Cefobid)	L1300-03	1.18615	1.01354	1.03856	1.15296	1.03956	1.15781	1.13721	1.04596	1.06424	1	1.01914	1.00565	0.944458	1.06532	0.911139	1.03682	0.984555	1.0067
620	Silodosin (Rapaflo)	L1300-03	1.57143	1.0782	1.18724	1.26231	1.21508	1.22363	1.26656	1.09698	1.14286	1.08255	1.0514	1.00259	1.00979	1.11526	0.94445	1.05084	1.04524	1.02132
621	Riluzole (Rilutek)	L1300-03	1.31602	1.30774	1.13398	1.25266	1.28258	1.21857	1.43544	1.21403	1.1256	1.08989	1.06094	1.05279	1.0308	1.13979	0.940531	1.10044	1.14086	1.03181
622	Risperidone (Risperdal)	L1300-03	1.48485	1.29966	1.05409	1.29286	1.25708	1.173	1.13002	1.48715	1.11793	1.05841	1.11092	1.05471	1.03195	1.15249	0.969139	1.08163	1.1413	1.02506
623	Sulfameter (Bayrena)	L1300-03	1.40476	1.235	1.043	1.17709	1.12657	1.16456	1.32046	1.26205	1.09875	1.11508	1.07548	1.02405	1.04914	1.07277	0.94445	1.10078	1.16749	1.01232
624	Prilocaine	L1300-03	1.38095	1.08143	0.887656	1.21889	1.20758	1.03291	1.22344	1.23954	1.10834	1.02483	1.07866	1.00374	1.02698	1.11833	0.967571	1.01834	1.10943	0.985711
625	Darunavir Ethanolate (Prezista)	L1300-03	1.43506	1.21722	0.845492	1.3202	1.11007	1.01266	1.22344	1.33558	0.966443	0.957328	1.07185	0.989556	0.988777	1.08241	0.921329	1.05871	1.03826	0.989459
626	Prednisone (Adasone)	L1300-03	1.24892	0.956961	0.787795	1.18995	1.13107	1.05992	1.30249	0.906397	0.949185	0.973417	1.03186	0.901408	0.943694	1.07014	0.901342	0.988583	1.04131	0.889014
627	Acetylcysteine	L1300-03	1.51515	1.03294	0.170874	1.24784	1.15957	0.479325	1.23063	1.08197	0.247363	1.02588	1.01823	0.765737	0.982664	0.966763	0.701479	0.96977	1.00289	0.706114
628	Ethinyl Estradiol	L1300-03	1.44805	1.10244	1.1362	1.15296	1.24808	1.19831	1.14799	1.16901	1.25599	1.01259	1.08321	0.997988	1.04112	1.1652	0.940139	1.01184	1.11335	1.01494
629	Naproxen (Aleve)	L1300-03	1.4329	1.33845	1.09182	1.26714	1.28708	1.21688	1.766	1.24104	1.09875	1.08115	1.11819	0.797547	1.01323	1.08372	0.857843	1.00124	1.14042	0.950855
630	Nitazoxanide (Alinia, Annita)	L1300-03	1.45238	1.38695	1.1828	1.41025	1.34408	1.34684	1.24141	1.33558	1.17737	1.09899	1.09456	1.04015	1.06634	1.17659	0.966004	1.12028	1.18845	1.0438
631	Triamcinolone Acetonide	L1300-03	1.49134	1.22045	1.06741	1.33789	0.936059	1.06835	1.23602	1.25605	1.07383	1.07975	1.10592	0.850436	1.0713	1.07627	0.839816	1.01048	1.08498	0.873272
632	Orlistat (Alli, Xenical)	L1300-03	1.51082	1.17842	1.06741	1.38935	1.32158	1.12068	1.1965	1.25905	1.10067	1.04862	1.05095	0.996072	1.02011	1.07058	0.990693	1.05734	1.02429	1.01869
633	Allopurinol (Zyloprim)	L1300-03	1.59524	1.13477	0.967545	1.21246	1.13707	1.08186	1.25219	1.32808	1.05081	1.04757	0.937809	0.898726	0.982282	1.02152	0.887626	1.08026	0.962724	0.907754
634	Zafirlukast (Accolate)	L1300-03	1.25108	0.952112	0.996394	1.09186	1.06657	1.12743	1.3492	0.910899	0.943432	0.567681	0.540694	0.419278	0.581499	0.538794	0.471049	0.597255	0.528734	0.423893
635	Erythromycin (E-Mycin)	L1300-03	1.33117	1.09275	0.836616	1.17387	1.19557	1.03629	1.21087	0.981429	0.885906	0.991955	1.02686	1.04398	0.97273	1.1906	0.906829	1.04092	1.02953	1.02319
636	Amphotericin B	L1300-03	1.38095	1.07658	1.32483	1.29286	1.27508	1.26414	1.18931	1.10748	1.18504	1.07415	1.04458	1.04896	1.02431	1.14987	0.940923	1.03955	1.11903	1.0052
637	Ibuprofen (Advil)	L1300-03	1.26407	1.34492	1.28044	1.14332	1.35008	1.31814	1.39232	1.09398	1.2675	1.10423	1.10002	1.05049	1.01055	1.16432	0.970314	1.06521	1.14741	1.06367
638	Amprenavir (Agenerase)	L1300-03	1.28571	0.216609	-0.259639	1.37327	0.183011	-0.131646	1.16955	0.241606	-0.186002	1.07345	1.09865	0.879946	1.06786	0.994798	0.756344	1.0505	1.02516	0.830546
639	Albendazole (Albenza)	L1300-03	1.30303	1.28026	1.10735	1.16101	0.95556	1.20169	1.17314	1.29807	0.989453	1.12837	1.11637	1.1168	1.1076	1.06839	0.932693	1.12233	1.1055	1.04156
640	Chlorothiazide	L1300-03	1.34848	1.28511	1.03412	1.22854	1.24658	1.12574	1.14619	1.29807	1.05849	1.05911	1.0305	1.03555	1.06901	1.14636	0.980895	1.06829	1.1199	1.00595
641	Ursodiol (Actigal Urso)	L1300-03	1.41775	1.10406	0.812205	1.2205	1.13107	0.923207	1.23961	1.27706	0.928092	1.01014	1.00142	0.932452	0.997182	1.08328	0.773195	1.05495	1.04175	0.897634
642	Nitrofurazone (Nitrofural)	L1300-03	1.0671	0.973126	0.892094	1.17709	1.11307	1.0211	1.25578	0.927406	0.976031	0.977615	1.01369	0.951998	0.98572	0.978591	0.910356	1.02963	0.959232	0.980464
643	Ketoprofen (Actron)	L1300-03	1.27056	1.11053	1.1251	1.15779	1.01406	1.23038	1.11745	1.04746	1.12176	1.00455	1.01142	1.02903	0.984574	1.08942	0.964828	1.03716	0.978879	1.03706
644	Ketorolac (Toradol)	L1300-03	1.33117	1.07658	1.1828	1.23337	1.23458	1.21013	1.26836	1.24104	1.19847	1.08255	1.17272	1.19766	1.04303	1.20156	1.09885	1.05597	1.12776	1.23495
645	Adenosine (Adenocard)	L1300-03	1.29221	1.34007	1.13842	1.2205	1.16557	1.32658	1.17853	1.25755	1.24449	1.09129	1.11865	1.05394	1.01438	1.15206	0.953855	1.04639	1.18932	1.09328
646	Zolmitriptan (Zomig)	L1300-03	1.35065	1.36432	1.02746	1.2398	1.37409	1.1865	1.17135	1.22454	1.16395	1.0829	1.10093	1.05509	1.08353	1.15425	0.948369	1.09497	1.05747	1.01382
647	Telbivudine (Sebivo, Tyzeka)	L1300-03	1.27706	1.24308	0.885437	1.06291	0.867054	1.04135	1.18212	1.25605	0.916587	1.10388	1.09275	1.02213	1.07703	1.00925	0.928774	1.12986	1.08628	1.01757
648	Monobenzone (Benoquin)	L1300-03	1.36147	1.22045	1.03634	1.27518	1.25408	1.02954	1.16416	1.31007	1.10834	1.0745	1.04458	1.03823	1.03921	1.08723	0.942099	1.10865	1.164	0.994706
649	Tretinoin (Aberela)	L1300-03	1.20779	1.19297	0.994175	1.30894	1.11607	0.980591	1.25938	1.38361	1.01438	0.994404	0.993696	1.01523	0.97273	1.07978	0.944058	1.06897	1.04088	0.957601
650	Phenylbutazone (Butazolidin, Butatron)	L1300-03	1.09957	0.968276	0.996394	1.07899	1.06957	0.982278	1.31148	1.02495	1.14286	0.948234	0.955075	0.895276	0.965089	1.02809	0.894288	1.02142	1.00726	0.864652
651	Ezetimibe (Zetia)	L1300-03	1.12121	1.09275	1.10735	1.15296	0.747047	1.22194	1.19829	1.17501	1.2464	0.993354	1.07684	1.0367	0.968528	1.0973	0.963261	1.04024	1.04	1.03593
652	Enalaprilat dihydrate	L1300-03	1.13636	1.15256	1.02302	1.01789	1.17007	1.22025	1.1426	1.1435	1.1697	1.08604	1.14136	1.05586	1.02431	1.12008	0.95072	1.02382	1.06882	1.02619
653	Dofetilide (Tikosyn)	L1300-03	1.20996	1.41766	1.14508	1.14492	1.24808	1.99325	1.25938	1.151	1.23106	1.07835	1.12319	1.03976	1.06939	1.13234	0.956598	1.08949	1.07188	1.03518
654	Isradipine (Dynacirc)	L1300-03	1.28788	1.32875	1.09626	1.15618	1.27958	1.173	1.13362	1.32658	1.10451	1.06751	1.13909	1.06889	1.03997	1.12972	0.941707	1.1757	1.04044	1.00295
655	Estrone	L1300-03	1.21861	1.28672	1.06297	1.28	0.912057	1.23882	1.19829	1.39861	1.16779	1.13536	1.09456	1.07157	1.04456	1.07934	0.964828	1.09394	1.12427	1.08353
656	Flucytosine (Ancobon)	L1300-03	1.32251	1.23338	1.05631	1.44884	1.21058	1.05148	1.07792	1.21103	1.00863	1.0773	1.10865	1.08077	0.992215	1.11789	0.960909	1.07239	1.13868	0.995081
657	Trichlormethiazide (Achletin)	L1300-03	1.40909	1.13639	1.00971	1.34754	1.10107	1.14768	1.22344	1.26655	1.07958	1.03218	0.95144	1.01868	0.975787	1.04999	0.940923	1.06144	1.08541	0.97859
658	Loteprednol etabonate	L1300-03	0.939394	1.0297	1.19612	1.16583	1.06957	1.12743	1.12284	0.885387	1.06807	0.943687	1.00324	0.996455	1.00941	0.959317	0.961693	0.993372	0.953992	0.939986
659	Aminocaproic acid (Amicar)	L1300-03	1.1645	1.05395	1.2871	1.14975	0.763548	1.22363	1.12823	1.03545	1.27133	1.02099	1.10047	1.03746	0.988013	1.10256	0.964436	0.849703	1.02167	1.03968
660	Aminoglutethimide (Cytadren)	L1300-03	1.12987	1.235	1.0896	1.24623	1.12657	1.24726	1.25578	1.24254	1.25791	1.09339	1.11092	1.05164	1.06137	1.18053	0.99853	1.00569	1.07886	1.03893
661	Aminophylline (Truphylline)	L1300-03	1.22294	1.33845	0.976422	1.24302	1.16557	1.31983	1.08511	1.17952	1.093	1.10633	1.15954	1.09073	1.06595	1.17002	1.03537	1.06487	1.18627	1.07154
662	Amorolfine Hydrochloride	L1300-03	1.34848	1.26894	1.02968	1.21407	1.27958	1.20675	1.17314	1.47064	1.30585	1.0766	1.16999	1.10185	1.08238	1.09905	0.976193	1.08676	1.1055	1.02019
663	Chloramphenicol (Chloromycetin)	L1300-03	1.23593	1.14771	1.14951	1.23337	0.883555	1.2692	1.19111	1.26355	1.60499	1.08744	1.09684	1.07081	1.12364	1.07671	0.975801	1.05255	1.18278	1.03743
664	Flurbiprofen (Ansaid)	L1300-03	-0.0281385	-0.168115	-0.379473	0.231558	0.0300019	0.116456	-0.0592859	-0.123054	-0.0364334	1.09969	1.11274	1.12408	1.05335	1.16958	0.872343	1.00398	1.15658	1.07679
665	Disulfiram (Antabuse)	L1300-03	1.28571	1.0394	1.16505	1.23658	1.02906	1.16118	1.23422	1.28456	1.2023	0.988807	0.952803	1.04781	0.975787	1.12358	0.953463	1.01492	1.05572	1.00258
666	Mesalamine (Lialda)	L1300-03	1.17316	0.866438	0.725659	1.05327	1.09057	0.965401	1.15518	0.966423	1.0489	0.959426	1.0305	0.948165	1.02087	0.973772	1.00049	0.966349	0.957485	0.943359
667	Ipratropium bromide	L1300-03	1.08442	1.17195	1.09626	1.16422	0.909057	1.17131	1.15338	1.12849	1.15436	1.03498	1.02823	1.0137	0.995272	1.06094	0.919761	1.00158	0.986301	1.0483
668	Sulfanilamide	L1300-03	1.01515	1.14609	1.08072	1.10472	1.29608	1.17637	1.15158	1.30407	1.22339	1.08604	1.09911	1.05854	1.09193	1.14549	0.954247	1.04776	1.09371	1.02656
669	Betamethasone Dipropionate	L1300-03	1.11039	1.35462	1.10291	1.18191	1.24958	1.14093	1.22165	1.21403	1.14094	1.0794	1.11501	1.01638	1.04303	1.09467	0.923288	1.0481	1.13693	0.971469
670	Betapar (Meprednisone)	L1300-03	1.41342	1.235	1.07628	1.13045	1.21508	1.21688	1.1965	1.27556	1.21572	1.06576	1.13046	1.04283	1.09575	1.14855	1.00323	1.0977	1.11117	1.07004
671	Betamethasone valerate (Betnovate)	L1300-03	1.19264	1.18165	1.1362	1.10955	0.829552	1.15612	1.12823	1.22754	1.11793	1.06086	1.04413	1.02213	1.09232	1.08591	0.962869	1.07	1.08847	1.03781
672	Praziquantel (Biltricide)	L1300-03	1.2381	1.13639	1.05409	1.21407	1.23308	1.01941	1.12104	1.27106	1.08533	1.05421	1.02914	0.999138	1.04761	1.08985	0.991085	1.06384	1.07406	0.974467
673	Busulfan (Myleran, Busulfex)	L1300-03	1.12121	1.00707	1.09847	1.35236	1.11757	1.03966	1.13541	1.27406	1.00671	0.990906	0.988243	1.00872	0.973876	1.02897	0.926815	1.02792	1.07144	1.0097
674	Carbamazepine (Carbatrol)	L1300-03	1.1342	1.02	0.750069	1.16261	1.19407	0.995781	1.16236	0.997937	1.03931	0.961175	1.02959	0.914822	1.03997	0.980343	1.04908	1.04879	0.935655	0.956102
675	Hydrocortisone (Cortisol)	L1300-03	1.19481	1.0879	1.22053	1.12724	0.936059	1.20169	1.14979	1.11049	1.20038	1.02274	1.0932	0.98649	1.00712	1.13804	0.967571	1.04537	1.01905	1.10677
676	Desonide	L1300-03	1.12121	1.16872	0.989736	1.11759	1.21208	1.08523	1.22165	1.19902	1.17546	1.04722	1.09411	1.07694	1.02966	1.12534	1.05888	1.01698	1.08672	1.05917
677	Didanosine (Videx)	L1300-03	1.04113	1.17195	1.18058	1.0999	1.27808	1.1038	1.1408	1.1405	1.08341	1.03498	1.10229	1.00872	1.0564	1.14636	0.979328	1.0741	1.10288	1.03106
678	Divalproex sodium	L1300-03	1.24459	1.24793	0.938696	1.13528	1.19557	1.13586	1.20189	1.12999	1.21189	1.08569	1.0723	1.02941	1.0522	1.0846	0.989517	1.08539	1.01817	1.03106
679	Emtricitabine (Emtriva)	L1300-03	1.20563	1.18004	1.15173	1.17226	0.886555	1.19831	1.05637	1.17952	1.21956	1.07065	1.04958	1.0022	1.10034	1.06094	0.976977	1.08505	1.04262	1.03144
680	Progesterone (Prometrium)	L1300-03	1.20996	1.09921	1.19834	1.14332	1.18957	1.11055	1.10667	1.17501	1.02589	0.998601	0.940989	1.016	1.02851	1.07277	0.996179	1.02279	1.08541	0.929117
681	Lamivudine (Epivir)	L1300-03	1.12771	1.01839	0.976422	1.13206	1.06657	1.18481	1.08152	1.24254	0.954938	0.976565	0.994604	1.039	1.00712	1.02809	0.934653	1.04297	1.07974	0.958351
682	Hydrochlorothiazide	L1300-03	1.01948	0.969893	0.625798	1.08704	1.02306	1.05148	0.982708	0.801351	1.09492	0.994054	0.997785	0.925937	1.00177	0.967639	0.977368	1.01903	0.887191	0.93324
683	Estradiol	L1300-04	1.04312	0.962536	0.912264	1.15627	0.889634	0.815223	1.07622	1.13163	0.915809	0.911033	0.999482	0.996153	1.01521	1.0696	0.974536	1.00129	0.882441	0.981792
684	Deferasirox (Exjade)	L1300-04	1.10883	1.09126	1.13411	1.01956	0.715196	1.09123	1.0227	0.971166	1.00626	1.00678	0.989955	0.962747	0.978699	1.0185	0.9462	1.00826	1.00139	0.930025
685	Piroxicam (Feldene)	L1300-04	0.620123	0.413064	0.487688	0.551781	0.415968	0.482305	0.600239	0.499791	0.400565	0.919544	1.03345	0.664727	0.921643	0.903965	0.661689	0.968398	1.00139	0.690111
686	Gemcitabine (Gemzar)	L1300-04	1.07187	1.1489	1.29476	1.17933	0.876216	1.19225	1.27885	1.14166	1.06764	0.949333	1.09765	1.06371	0.969951	1.05903	0.989853	0.936838	1.01456	0.905748
687	Glipizide (Glucotrol)	L1300-04	1.19097	0.388088	1.22591	1.17274	1.03053	1.18371	1.26547	1.13163	1.11286	0.88089	1.05664	0.992024	1.00799	1.01322	1.0044	0.876376	1.00633	0.959657
688	Glyburide (Diabeta)	L1300-04	0.924025	0.972142	0.751614	1.12333	0.839987	0.620309	1.26165	1.02967	0.575005	0.888692	1.09144	1.18307	0.965766	1.0652	0.937392	0.872721	0.97834	1.05569
689	Adefovir Dipivoxil (Preveon, Hepsera)	L1300-04	1.07187	1.21422	1.15133	1.05909	1.16203	1.14387	1.23297	0.982867	0.943267	0.915289	0.987056	1.04157	1.00609	1	1.04231	0.893983	1.01744	0.964298
690	Zalcitabine	L1300-04	0.895277	0.799232	0.657901	0.948734	0.899027	0.505068	1.3687	0.832428	0.520089	0.856421	1.01688	0.946983	0.994294	1.00044	0.968409	0.908932	0.909605	0.903963
691	Azathioprine (Azasan, Imuran)	L1300-04	1.17248	1.26033	1.07865	1.32757	1.05871	1.03432	1.16225	1.16005	1.15647	0.91848	1.04877	0.98189	0.94865	1.05595	0.941604	0.894647	1.00304	0.977508
692	Indomethacin (Indocid, Indocin)	L1300-04	1.12526	1.2757	1.38083	1.07062	1.15263	1.24346	1.21577	1.46761	1.19685	1.01352	1.09351	1.00891	0.917079	1.0489	1.00632	0.917238	0.998508	1.00571
693	Terbinafine (Lamisil, Terbinex)	L1300-04	1.32238	1.15466	1.22591	1.20074	1.24925	1.24204	1.47384	1.47597	1.23885	0.962809	1.1196	0.992399	0.97984	1.06035	0.959602	0.950127	1.05654	0.971082
694	Levonorgestrel (Levonelle)	L1300-04	1.18686	1.47743	1.2852	1.36545	1.11775	1.21216	1.26547	1.27539	1.3616	0.949687	1.14114	1.03219	0.997337	0.993392	0.92399	0.910261	1.00098	0.997501
695	Gemfibrozil (Lopid)	L1300-04	1.14374	1.30836	1.2393	1.40334	1.17947	0.98026	1.45663	1.37066	1.17101	0.945787	1.17883	1.03256	0.969951	1.06564	0.959602	0.934513	1.05942	0.987504
696	Indapamide (Lozol)	L1300-04	1.05339	1.23727	1.11308	1.22051	1.09896	0.894896	1.35914	1.34726	0.912578	0.900395	1.13741	1.0776	0.993534	1.08899	0.977216	0.916573	1.13557	0.943592
697	Mitotane (Lysodren)	L1300-04	1.13142	1.26225	1.28138	1.13321	1.20899	1.11115	1.28268	1.29879	1.10155	0.90926	1.10013	1.13465	0.975276	1.05022	1.01627	0.975707	1.11622	1.00036
698	Methylprednisolone	L1300-04	1.02259	0.999039	1.08248	1.04097	1.14861	0.978837	1.28841	1.14835	1.00949	0.926637	1.04463	1.06484	0.960822	0.967841	0.906759	0.93418	0.984926	0.92824
699	Meloxicam (Mobic)	L1300-04	1.14784	1.29299	1.04996	1.25674	1.22107	0.977414	1.29606	1.26201	1.14355	0.936921	1.0467	0.968753	0.942183	1.04626	0.959985	0.889664	1.06025	0.93181
700	Mesna (Uromitexan, Mesnex)	L1300-04	1.0883	1.40058	1.14176	1.24357	1.16068	1.13961	1.21195	1.41914	1.22754	0.969901	1.17221	1.0258	0.953975	1.00308	0.977216	0.939828	1.05819	1.00785
701	Methocarbamol (Robaxin)	L1300-04	1.32033	1.4928	1.3923	1.22051	1.25193	1.20505	1.42222	1.38237	1.30991	1.00714	1.20451	1.07385	0.985926	1.11366	0.99215	0.98368	1.08947	1.06248
702	Prednisolone (Hydroretrocortine)	L1300-04	1.34908	1.32181	1.377	1.17603	1.10164	1.19794	1.5178	1.4509	1.22592	1.0121	1.20203	1.05621	0.985546	1.07665	0.959219	0.95212	1.16602	1.06176
703	Telmisartan (Micardis)	L1300-04	1.34702	1.46398	1.37126	1.22709	1.34586	1.12253	1.41458	1.4041	1.192	1.0199	1.26168	1.08661	1.0175	1.12863	1.01398	0.966405	1.12775	1.0764
704	Thiabendazole	L1300-04	1.26078	1.39866	1.4076	1.19909	1.25327	1.09835	1.22915	1.43251	1.14678	0.950042	1.12416	1.11514	1.00609	1.06872	0.821367	0.92953	1.12445	0.987147
705	Guaifenesin (Guaiphenesin)	L1300-04	1.08419	1.34486	1.35788	1.1118	1.23583	1.32741	1.40884	1.31049	1.19362	0.94295	1.10966	0.937224	0.920882	1.03965	0.842045	0.942486	1.09976	0.847197
706	Rifabutin (Mycobutin)	L1300-04	0.928131	1.05091	1.04614	1.03438	1.25864	1.10119	1.30944	1.14501	1.0208	0.91458	1.06783	1.06371	0.936858	1.05771	0.982194	0.9581	1.07671	0.987504
707	Nevirapine (Viramune)	L1300-04	1.09651	1.24688	1.09969	1.32427	0.941966	1.02863	1.22151	1.30882	1.15163	0.939049	1.05043	0.937224	0.973754	1.06211	0.972621	0.933848	1.04337	0.946091
708	Esomeprazole magnesium (Nexium)	L1300-04	1.13963	1.51969	1.24504	1.15792	1.23449	1.17517	1.31517	1.34559	1.28084	1.04118	1.16061	1.06146	0.954355	1.09119	1.00019	0.961422	1.08535	0.998929
709	Niacin (Nicotinic acid)	L1300-04	1.09446	1.40634	1.28903	1.28474	1.21436	1.24204	1.42413	1.29712	1.35191	1.02629	1.1515	1.02355	0.948269	0.967841	0.863105	0.926207	1.07342	0.972867
710	Nimodipine (Nimotop)	L1300-04	1.29158	1.51777	1.3311	1.23698	1.28413	1.20505	1.41266	1.3272	1.25015	1.04473	1.22564	1.06784	1.00266	1.04802	0.9462	1.00129	1.11416	1.03927
711	Nisoldipine (Sular)	L1300-04	1.26078	1.60423	1.29094	1.21557	1.18618	1.10119	1.44707	1.29043	1.24208	1.04898	1.22688	1.10237	1.02472	1.0489	1.00249	0.988331	1.16808	1.10675
712	Oxybutynin (Ditropan)	L1300-04	1.24846	1.48319	1.3464	1.1958	1.16068	1.13107	1.42413	1.54952	1.23723	1.03302	1.15522	1.16055	1.03005	1.05727	0.719893	0.970392	1.10717	1.02892
713	Enoxacin (Penetrex)	L1300-04	1.10678	0.997118	0.0688501	1.13156	0.868165	0.0882091	1.33811	1.0397	0.108217	0.974157	1.06327	1.01267	0.972233	0.865198	0.72602	0.953781	0.920718	0.835059
714	Pitavastatin calcium (Livalo)	L1300-04	0.864476	1.2219	1.08056	1.16121	1.08152	1.04428	1.29988	1.32386	1.09186	0.928055	1.05581	1.02956	0.945226	1.01498	0.88991	0.9086	0.959819	0.930025
715	Rifapentine (Priftin)	L1300-04	1.07392	1.28915	1.05953	1.20239	1.13519	1.05851	1.25783	1.3272	1.10317	0.928765	1.10552	0.977761	0.960061	1.05639	0.973004	0.898634	1.08165	0.941092
716	Suprofen (Profenal)	L1300-04	1.13142	1.5389	1.03658	1.20568	1.20496	1.12396	1.26165	1.38571	1.16939	0.991888	1.09765	1.05095	0.962343	1.08502	0.916332	0.951123	1.14339	0.998929
717	Pyrazinamide (Pyrazinoic acid amide)	L1300-04	1.25257	1.41018	1.15515	1.1678	1.21704	1.22781	1.37826	1.2804	1.11125	0.991533	1.20659	0.962747	0.915177	1.02996	0.847023	0.971056	1.06971	0.941449
718	Quetiapine fumarate (Seroquel)	L1300-04	1.26489	1.4121	1.22974	1.27157	1.28145	1.26907	1.35723	1.39407	1.20977	1.0543	1.29026	1.14103	1.0213	1.11057	0.984875	1.00129	1.12445	1.10246
719	Rifampin (Rifadin, Rimactane)	L1300-04	1.26078	1.51009	1.37509	1.28474	1.13922	1.07131	1.39928	1.36398	1.15324	1.02274	1.25049	1.17256	1.00342	1.03921	0.938924	1.01358	1.13845	1.08925
720	Beta Carotene	L1300-04	1.24025	1.42363	1.38848	1.1958	1.19557	1.16806	1.33047	1.40577	1.18231	1.01139	1.21943	1.1902	1.0407	1.07621	0.986023	1.00228	1.06724	1.01785
721	Cefditoren pivoxil	L1300-04	1.09035	1.15274	1.39995	1.19745	1.09225	1.16095	1.25783	1.24028	1.09509	0.969547	1.04546	1.16581	0.983644	1.00969	1.00172	0.99265	1.04172	1.0457
722	Sulfadiazine	L1300-04	0.907598	1.24688	0.365288	1.11674	0.970144	0.405478	1.26738	1.14835	0.415102	0.877698	0.989127	1.12189	0.941803	0.962555	0.822899	0.928533	0.980398	0.942521
723	Chlorprothixene	L1300-04	1.0924	0.74928	1.05761	1.28474	1.21033	1.09123	1.27694	1.29545	1.11932	0.969901	1.18753	1.01004	0.970331	1.00529	0.951943	0.906607	1.09564	0.975723
724	Oxytetracycline (Terramycin)	L1300-04	1.13142	1.4025	0.657901	1.12333	1.27877	0.678641	1.33811	1.39574	0.688068	1.02593	1.10552	1.02017	1.03804	1.13216	0.80605	0.97172	1.12816	0.861835
725	Toremifene Citrate (Fareston, Acapodene)	L1300-04	1.26899	1.49664	1.14559	1.18592	1.32573	1.20078	1.41458	1.34392	1.29699	1.05005	1.24552	1.07235	0.957779	1.04934	0.933946	1.03185	1.18701	1.04748
726	Ethionamide	L1300-04	1.31211	1.34294	0.961989	1.32098	1.29621	0.8451	1.1718	1.27372	0.896426	1.06849	1.18795	1.16581	1.00571	1.12159	0.956921	1.0664	1.23435	1.08925
727	Trifluridine (Viroptic)	L1300-04	1.18891	1.18924	0.20655	1.13156	0.889634	0.105282	1.37634	1.11993	0.143751	1.08693	1.25836	1.20372	1.02967	1.08987	1.01589	1.08534	1.17467	1.07676
728	Azacitidine (Vidaza)	L1300-04	1.12731	1.20077	1.17619	1.18427	1.15934	0.993064	1.4356	1.25366	1.13224	1.07097	1.25008	1.24575	1.02244	1.13436	0.688493	1.01059	1.23352	1.12531
729	Vidarabine (Vira-A)	L1300-04	1.10678	1.27378	1.13411	1.16121	1.05065	1.01867	1.319	1.18512	0.906118	0.98976	1.01067	0.822746	0.896539	0.93348	0.609994	0.964744	0.998096	0.694395
730	Verteporfin (Visudyne)	L1300-04	0.521561	0.447646	-0.415013	0.762611	0.441463	-0.321537	0.783751	0.529879	-0.335958	0.98515	1.14487	0.843389	0.972613	1.1207	0.621482	1.03916	1.22406	0.637272
731	Teniposide (Vumon)	L1300-04	1.1191	1.29875	1.09013	1.31933	1.1741	1.11969	1.24062	1.10489	1.06764	0.97132	1.11049	0.992399	0.954355	1.03348	0.931266	0.943815	1.13886	0.983934
732	Rifaximin (Xifaxan)	L1300-04	0.979466	1.28146	0.678939	1.10191	1.28682	0.712787	1.29797	1.26703	0.859277	1.00856	1.1486	0.957117	1.00571	1.09868	0.789202	0.972053	1.12569	0.853267
733	Simvastatin (Zocor)	L1300-04	1.21355	1.41595	1.20679	1.18262	1.30292	1.26196	1.3687	1.22023	1.15163	1.05998	1.21114	1.03631	0.93838	0.980176	0.958453	1.03551	1.10017	1.02321
734	Ramipril (Altace)	L1300-04	1.18686	1.38329	1.26799	1.18756	1.37269	1.09408	1.27503	1.39239	1.15163	1.05714	1.22067	1.11326	0.973754	1.03612	0.961899	1.01159	1.20677	1.0864
735	Fenofibrate (Tricor, Trilipix)	L1300-04	1.1807	1.38521	1.30433	1.24192	1.2157	1.23208	1.32282	1.4275	1.27922	1.09473	1.18463	1.15117	1.02244	0.995154	0.941222	1.03351	1.11211	1.04534
736	Ranolazine (Ranexa)	L1300-04	1.08008	1.40442	1.17619	1.1645	1.158	1.32883	1.32664	1.37066	1.25823	1.08019	1.16475	1.19771	1.03081	1.05507	1.04078	1.02487	1.1298	1.05641
737	Ranitidine (Zantac)	L1300-04	1.06776	1.18348	1.21826	1.1365	1.20496	1.24346	1.25209	1.257	1.16132	0.990824	1.13079	1.28066	0.94941	1.08987	1.06797	0.981687	1.1331	1.12317
738	Acadesine	L1300-04	0.87885	1.19693	1.22018	1.03932	1.11909	1.05709	1.21768	1.17175	1.16132	1.00926	1.01605	1.10875	0.973754	1.01278	0.970706	0.956439	1.10964	1.01321
739	Acetylcholine chloride	L1300-04	1.154	1.38136	0.986852	1.29792	1.21838	1.04286	1.16798	1.36899	0.967494	0.94756	1.16268	1.01342	0.967668	1.06784	0.963431	0.920892	1.08165	1.02285
740	Acipimox	L1300-04	1.1848	1.47935	1.01936	1.1958	1.19826	1.16521	1.1718	1.49436	1.13063	1.01671	1.16724	1.08586	1.03347	1.11718	0.929734	0.987002	1.10346	0.981078
741	Acyclovir (Aciclovir)	L1300-04	1.1499	1.4755	1.1934	1.20239	1.13116	1.23208	1.38017	1.25533	1.12255	1.05608	1.20741	1.03594	1.01065	1.10485	0.944668	1.0169	1.19442	1.00821
742	Nifedipine (Adalat)	L1300-04	1.09446	1.29683	1.21635	1.26498	1.2157	1.01583	1.32855	1.4158	1.213	1.08019	1.24304	1.09862	1.02853	1.05419	0.991767	1.07869	1.21788	0.994288
743	Amiloride hydrochloride (Midamor)	L1300-04	1.25667	1.48895	0.914176	1.22874	1.2895	0.765428	1.36487	1.50439	0.830204	1.10714	1.24966	1.16355	0.993534	1.04141	0.933946	1.07105	1.12445	1.00428
744	Amlodipine besylate (Norvasc)	L1300-04	1.30185	1.2853	1.26608	1.16945	1.05602	1.13249	1.29988	1.35061	1.17424	1.0848	1.16931	1.16693	1.01636	1.13128	1.02891	1.01291	1.15615	1.07926
745	Chlorpheniramine Maleate	L1300-04	1.17864	1.2757	1.32154	1.26168	1.13922	1.18798	1.33811	1.20685	1.10155	1.03196	1.10842	1.20109	0.971092	1.07665	0.917863	1.00262	1.10305	1.1121
746	Fenoprofen calcium	L1300-04	1.01232	1.3487	1.27181	1.1085	1.09091	1.15241	1.30179	1.21187	1.17747	1.01742	1.05002	1.12715	0.947889	0.996035	0.953092	1.01491	1.12733	1.06034
747	Erdosteine	L1300-04	1.1232	1.19885	0.996414	1.26663	1.14727	1.13391	1.14122	1.17677	0.9255	0.937276	1.09475	1.02731	1.00076	1.00352	0.976833	0.949794	1.1224	0.982149
748	Betaxolol hydrochloride (Betoptic)	L1300-04	1.09035	1.44092	1.04996	1.12333	1.14458	1.21643	1.19665	1.28542	1.19524	0.985859	1.10842	1.0791	1.04184	1.16167	0.935478	1.0159	1.12281	0.970725
749	Proparacaine HCl	L1300-04	1.20329	1.41787	1.10543	1.2518	1.22241	1.11684	1.30944	1.27706	1.20331	1.00075	1.09061	1.06559	1.04793	1.06123	1.02087	1.02554	1.15285	1.03392
750	Pranlukast	L1300-04	1.20329	1.13737	0.952426	1.23368	1.32036	0.721323	1.28268	1.23861	1.09994	1.06991	1.19706	1.16468	1.05325	1.04185	0.98564	1.02886	1.14586	1.00714
751	Oxfendazole	L1300-04	1.26899	1.3391	1.224	1.24357	1.21167	0.991641	1.40884	1.40242	1.14839	1.09686	1.1138	1.05621	1.05668	1.03216	0.932414	1.0767	1.13557	0.957515
752	Carvedilol	L1300-04	1.22587	1.3122	1.10925	1.13486	0.970144	1.07985	1.33811	1.12829	1.04987	1.05359	1.1341	1.17932	1.00761	1.00044	1.06682	1.01424	1.10799	1.10925
753	Atracurium besylate	L1300-04	1.13142	1.48127	1.3617	1.21721	1.03589	1.41135	1.32282	1.35228	1.31314	0.997917	1.16392	1.1857	1.02777	1.05991	1.03542	0.982351	1.17137	1.12853
754	Butoconazole nitrate	L1300-04	0.944559	1.21614	1.20488	1.1958	1.11238	1.17375	1.29606	1.24363	1.09186	0.457112	0.394325	0.523975	0.413085	0.396035	0.333525	0.455131	0.432577	0.457337
755	Azithromycin (Zithromax)	L1300-04	1.1499	1.32565	1.03658	1.23039	1.07347	1.01583	1.12975	1.22858	0.982031	0.972384	1.06576	1.01454	1.02548	1.04493	0.925522	0.933184	1.04666	0.980721
756	Albendazole Oxide (Ricobendazole)	L1300-04	1.154	1.23343	0.424576	1.14968	1.18886	0.495109	1.23489	1.14835	0.583081	1.01636	1.0757	1.00253	1.02548	1.01674	0.829025	0.98966	1.02979	0.932167
757	Chloroxine	L1300-04	1.10678	1.13929	1.15515	1.14309	1.11238	1.13391	1.28459	1.11659	1.10317	1.00926	1.16102	1.10125	0.998098	1.06608	0.999043	1.0159	1.15491	1.06998
758	Lomustine (CeeNU)	L1300-04	1.15811	1.38329	1.27946	1.21886	1.30963	1.10119	1.33047	1.15504	1.15163	0.771311	1.14818	1.11589	1.0019	1.00352	0.956921	0.997633	1.07012	1.00964
759	Chenodeoxycholic acid	L1300-04	1.30801	1.33141	1.22974	1.08709	1.14324	1.03006	1.35149	1.32219	1.11609	1.09757	1.0815	1.12865	1.0156	1.03877	0.968792	1.02786	1.1191	1.06962
760	Cimetidine (Tagamet)	L1300-04	1.20329	1.32949	1.1628	1.17603	1.0265	0.907701	1.30179	1.27706	1.06925	1.02522	1.09351	1.09599	1.03652	1.04581	1.00096	1.00461	1.10387	1.01535
761	Clemastine Fumarate	L1300-04	1.154	1.13353	1.01936	1.13321	1.02918	1.11969	1.27121	1.16005	1.04664	1.01848	1.13203	1.11739	0.968809	1.08326	1.04614	0.996636	1.10676	1.04213
762	Curcumin	L1300-04	1.03491	1.25264	1.1322	0.953675	1.06944	1.36866	1.18519	1.24363	1.19039	0.998626	1.09102	1.10237	0.969951	1.0326	0.977982	0.984677	1.00057	1.02963
763	Daidzein	L1300-04	1.21766	1.28338	1.26416	1.22051	1.06407	1.30749	1.05902	1.21187	1.09348	0.94224	1.05996	1.07535	0.966527	0.981498	1.01742	0.895312	1.09153	1.00821
764	Bifonazole	L1300-04	1.05339	1.19116	1.07483	1.07227	1.15129	1.19794	1.20048	1.29043	1.23077	0.959972	1.08232	1.04269	1.00571	1.0207	0.911354	0.98069	1.04296	0.966084
765	Pefloxacin mesylate	L1300-04	1.00821	1.28722	1.15706	1.12497	1.10835	1.20647	1.29606	1.36732	1.30022	0.982668	1.06783	1.04833	0.991632	1.01189	0.938924	0.972717	1.03843	1.03035
766	Metoprolol tartrate	L1300-04	1.13142	1.23919	1.19531	1.12168	1.21033	1.13818	1.21959	1.06477	1.28246	1.00997	1.06617	1.04157	0.987828	0.960352	0.859659	0.971056	1.06724	0.966441
767	Diethylstilbestrol (Stilbestrol)	L1300-04	1.11499	1.33525	1.29859	1.15133	1.24254	0.993064	1.24444	1.24864	1.21623	1.02664	1.08564	1.05433	1.01483	1.0185	0.959602	0.998297	1.05078	0.995359
768	Diltiazem HCl (Tiazac)	L1300-04	1.05339	1.36984	1.15706	1.15133	1.09359	1.13534	1.26356	1.05307	1.20654	1.02735	1.12333	1.10388	0.990491	1	0.994448	0.936838	1.05613	1.00357
769	Diphenhydramine HCl (Benadryl)	L1300-04	1.32033	1.29107	0.986852	1.16945	0.917813	0.967455	1.24636	1.00293	0.83828	0.985859	1.08647	1.03669	0.930011	1.02599	0.961516	0.957435	1.07836	0.999286
770	Dapoxetine hydrochloride (Priligy)	L1300-04	0.967146	1.25648	1.11499	0.958616	0.932573	1.16806	1.1871	1.11993	1.14839	0.911388	1.03552	1.07535	0.949791	1.03612	0.994448	0.966737	1.00962	1.01035
771	Valaciclovir HCl	L1300-05	1.01441	1.05	0.881376	1.11386	0.964254	1.03989	1.18408	0.765562	0.782732	1.07714	0.981679	0.951127	1.18231	1.05856	1.08791	1.14538	1.02334	0.968501
772	Ganciclovir	L1300-05	1.00315	1.10922	1.00232	1.14916	1.00018	0.982501	1.34036	1.09656	1.15842	1.1154	0.858182	0.978788	1.0065	0.990519	1.05605	1.0635	0.990856	0.971498
773	Roxatidine acetate HCl	L1300-05	1.09009	1.03204	1.08327	1.06752	1.04926	1.10422	1.14194	1.00489	1.1024	1.10758	0.882305	1.01124	1.07696	0.95594	1.07408	1.03646	0.916716	1.0714
774	Protionamide (Prothionamide)	L1300-05	1.07252	1.13641	1.15945	1.04987	1.06598	1.10751	1.20381	1.12976	0.974945	1.23454	0.937105	0.893942	1.0708	0.94947	1.12258	1.00864	1.00499	0.991977
775	Idoxuridine	L1300-05	1.05	1.13107	1.08279	0.987727	1.06171	1.02563	1.08861	1.01034	0.910703	1.09076	0.460424	0.325022	1.14506	0.722142	0.527555	1.08065	0.610979	0.47526
776	Sparfloxacin	L1300-05	1.05405	1.08835	0.979942	1.17086	1.10155	1.06182	0.979799	0.848808	1.09212	1.24874	0.861329	0.999801	1.07483	0.981149	1.00638	1.01956	0.905805	1.05441
777	Felodipine (Plendil)	L1300-05	1.00315	1.04466	1.12755	1.06569	1.05353	1.13821	1.09181	0.967234	1.18155	1.01656	0.862378	0.942882	1.07412	0.9256	1.10618	0.994606	0.875802	1.07514
778	Deflazacort (Calcort)	L1300-05	0.968468	1.09466	1.07898	1.12305	1.07665	1.0472	1.11261	1.01728	1.06077	1.08062	0.904592	0.985172	1.05205	0.947685	1.05769	1.00578	0.920187	0.974995
779	Nizatidine	L1300-05	0.956306	0.895631	0.974228	1.22087	0.941135	1.04281	1.34356	0.795788	0.874727	0.972789	0.944708	0.954851	1.08123	0.902844	0.968199	1.11601	0.923163	0.965255
780	Carbidopa	L1300-05	1.06667	1.17282	1.04803	1.27382	0.985951	1.09947	1.33129	0.994983	1.04381	1.01134	0.95205	1.06044	0.996055	0.906191	1.03918	1.08689	0.905062	1.01321
781	Valsartan (Diovan)	L1300-05	1.09369	1.03204	1.0947	1.01531	1.05495	1.12286	1.19368	1.02967	1.06232	0.851335	0.649733	0.684088	0.861287	0.761405	0.876603	0.834211	0.703964	0.754222
782	Dipyridamole (Persantine)	L1300-05	1.10676	1.14078	1.19564	1.17968	0.956073	1.0344	1.31315	1.0812	1.00732	0.998297	0.864475	0.983576	1.13604	0.931846	1.10641	0.996426	0.915972	0.967502
783	Hydroxyurea (Cytodrox)	L1300-05	1.15766	1.11165	1.18755	1.09253	0.885293	1.07461	1.09607	0.939486	1.11371	1.13946	0.844023	1.08864	1.13937	1.001	1.15467	0.948333	1.02012	0.992477
784	Potassium iodide	L1300-05	1.07162	1.17621	1.03613	1.19402	0.99591	1.12322	1.10087	1.01133	1.08339	1.207	0.867359	1.00672	1.12489	0.933408	1.03941	1.07805	0.898862	0.992477
785	Tropisetron	L1300-05	1.08829	1.12087	1.17564	1.18262	0.982749	1.11007	1.17021	0.893899	1.26429	1.09511	0.935007	1.08145	0.987751	0.930731	1.05652	0.961591	0.944735	1.13633
786	Nicotinamide (Niacinamide)	L1300-05	0.977928	1.10583	1.20517	1.07231	1.08198	1.13675	1.13608	0.994983	1.18926	1.04352	0.996362	1.07374	1.06605	0.910876	1.06378	1.01046	0.917956	1.08763
787	Vitamin B12	L1300-05	1.14775	1.10291	0.956134	1.2205	0.948604	1.04208	1.28595	1.06832	0.896312	1.08497	0.956245	0.959106	1.095	1.03848	1.04223	0.996426	1.01987	1.01445
788	Diclofenac	L1300-05	1.16441	1.16117	0.890423	1.06679	1.04606	0.98506	1.26622	1.16692	0.957985	1.01482	0.957556	1.02853	1.12798	0.944785	1.01247	1.06583	0.987881	0.996472
789	Avobenzone (Parsol 1789)	L1300-05	1.09459	1.11165	0.889947	1.0245	0.965677	0.943391	1.20861	0.911242	0.81768	1.03917	0.883091	0.964692	1.06083	0.958394	1.04949	1.1394	0.93085	1.00347
790	Amlodipine (Norvasc)	L1300-05	1.0491	1.27087	1.08184	1.18593	0.914458	1.05378	1.18301	1.01133	1.15739	1.0296	0.905116	1.05379	1.0167	0.945455	0.967496	1.0167	1.03028	0.948272
791	Metronidazole (Flagyl)	L1300-05	1.09865	1.19515	1.07755	1.01494	1.00373	1.03514	1.21288	0.992505	1.10806	1.17251	0.892268	0.940488	1.01077	0.916453	0.986003	1.01254	0.936305	0.913558
792	Flutamide (Eulexin)	L1300-05	1.11171	1.15437	0.386644	1.05171	0.869287	0.52634	0.949397	1.02124	0.454837	1.04033	0.846121	0.972937	1.02144	0.914222	1.02161	1.07753	0.872331	0.909562
793	Fluvastatin sodium (Lescol)	L1300-05	1.11306	1.17573	1.1885	1.08076	1.06918	1.2581	1.06034	0.997956	1.46576	1.06671	0.928976	1.08518	1.05656	0.911545	1.16474	0.984987	0.964076	1.0634
794	Tioconazole	L1300-05	1.07793	1.06699	1.0966	1.13813	1.05424	1.09691	1.18141	0.901827	1.22266	1.03221	0.98299	0.992885	1.13628	0.980033	1.00381	1.02684	0.99284	0.99922
795	Tropicamide	L1300-05	1.06982	0.950971	1.10184	1.13372	1.01832	1.1404	1.19795	1.07724	0.755493	1.04439	0.96752	1.103	1.08147	1.04763	1.02934	1.07909	0.944487	0.947273
796	Pregnenolone	L1300-05	1.17342	1.14709	0.929468	1.22087	1.10902	1.0037	1.23848	1.15206	1.03508	1.20178	0.950739	1.02374	1.04398	0.918684	0.922987	1.17996	0.929362	1.00646
797	Sulfamethoxazole	L1300-05	1.05045	1.20049	1.01708	1.07157	1.08874	1.08192	1.26888	1.07278	1.04124	1.12323	0.971977	0.893144	1.09405	0.963302	0.976164	1.09937	1.01689	1.01121
798	Sulfisoxazole	L1300-05	0.697297	0.257282	0.000476162	0.74245	0.371688	0.203591	0.661377	0.220006	-0.0025697	1.14265	0.706368	0.0845801	1.08005	0.932515	0.121816	1.13056	0.878282	0.0729248
799	Crystal violet	L1300-05	1.1964	1.23932	1.12565	1.08554	0.964965	0.921826	1.19208	0.935026	1.09778	1.04236	0.856085	1.01682	1.10639	0.929838	0.980146	1.15188	0.953166	0.936284
800	Haloperidol (Haldol)	L1300-05	1.11351	1.12718	1.07422	1.17748	0.946114	1.10787	0.969665	0.996965	1.11833	1.11453	0.984039	0.94501	1.07459	0.935639	0.969605	1.01046	0.936057	1.03693
801	Phenindione (Rectadione)	L1300-05	1.09279	1.27087	1.07898	1.05943	1.08519	1.13967	1.11367	0.951874	1.25145	1.09482	0.938678	1.02028	1.00365	0.918238	1.07455	1.03152	0.890928	1.0619
802	Alibendol	L1300-05	1.0545	1.18058	1.01803	1.09731	1.06847	1.13273	1.20861	0.972685	1.15791	1.09917	0.939727	0.963628	1.11825	0.990073	1.03801	1.0362	0.936057	0.99847
803	Irsogladine	L1300-05	0.933784	0.988835	1.02422	1.0951	0.978481	1.08777	1.27155	1.03363	0.98728	1.01511	1.037	1.04289	1.09001	0.973118	0.907291	1.0141	0.943496	1.08613
804	Triamcinolone (Aristocort)	L1300-05	1.17342	0.969417	1.00327	0.998391	0.97279	1.01942	1.20221	1.09309	0.985738	1.00004	0.965685	0.945276	1.00151	0.947016	1.00287	1.031	0.952918	1.07164
805	Nystatin (Mycostatin)	L1300-05	1.07523	1.20534	1.11279	1.02082	0.977059	1.10276	1.19528	0.973181	1.05461	1.08062	0.890957	0.953521	1.14862	0.972672	1.03122	1.03958	0.942504	0.963506
806	Isoniazid (Tubizid)	L1300-05	1.10315	1.10922	1.12136	1.14916	1.05282	1.06949	1.21181	0.966243	1.11679	1.05076	0.941824	0.380344	1.02358	0.945008	0.552387	1.04868	0.98069	0.430057
807	Levofloxacin (Levaquin)	L1300-05	1.13964	1.05922	1.1066	1.04362	0.969589	1.02234	1.19901	0.995478	1.10857	1.05221	0.891744	0.955383	0.994395	0.934969	0.989048	1.03152	0.970524	0.937283
808	Enalapril maleate (Vasotec)	L1300-05	0.95045	1.20485	0.910422	1.07231	1.00089	0.982867	0.908327	1.03363	0.839779	1.06062	0.860018	0.805107	0.987751	0.92783	0.981083	1.0258	0.898119	0.858615
809	Menadione	L1300-05	1.08243	1.21505	1.07613	1.06605	1.05602	1.05268	1.11101	1.03809	1.198	1.16236	0.93055	0.996077	0.98348	0.900837	1.12375	0.986027	0.883489	1.03843
810	Methoxsalen (Oxsoralen)	L1300-05	0.99955	1.14806	1.2185	1.07929	1.02543	1.22959	1.12434	0.944937	1.21804	1.03888	0.994002	1.06683	1.02619	0.929169	1.11555	0.96809	0.90035	1.07489
811	Miconazole nitrate	L1300-05	0.827928	0.966505	1.03518	1.12636	1.00053	1.09142	1.32756	1.13075	1.01452	1.11946	0.981941	1.05113	1.10188	0.943893	1.02512	1.05726	0.98317	1.00471
812	Sulfamethizole (Proklar)	L1300-05	1.11126	1.14515	1.07565	1.09658	1.06491	1.04793	1.20115	1.12828	0.944623	1.04757	0.872341	1.00007	1.07459	0.970441	0.992094	1.0258	0.98193	1.07214
813	Sulbactam	L1300-05	1.11306	1.14126	1.07803	1.14695	1.04215	1.10239	1.25288	1.0153	0.983168	1.12468	0.922684	0.929583	1.11422	0.973564	1.02911	1.15916	0.976971	1.00621
814	Tolfenamic acid	L1300-05	1.09685	1.25388	1.09946	1.16792	1.06954	1.03989	1.30249	0.926603	1.07002	1.03105	0.901445	0.913093	1.01527	0.980703	1.06987	1.01176	0.967548	0.935285
815	Pranoprofen	L1300-05	1.10631	1.20874	1.11565	1.10871	1.01192	1.07534	1.15368	1.03016	1.07619	1.09105	0.897775	0.917348	1.00531	0.929169	0.98202	1.02086	1.00995	0.952018
816	Sulphadimethoxine	L1300-05	1.04324	1.24126	1.08327	1.04767	1.00836	1.15502	0.989933	0.883989	1.11217	1.00989	1.01288	1.00565	0.990124	0.944339	0.973119	0.990187	0.938536	0.996972
817	Rimantadine (Flumadine)	L1300-05	1.04414	1.23447	1.10374	1.13077	1.00445	1.05853	1.10834	0.99201	1.15482	1.05395	0.90433	1.04475	1.06439	0.922699	1.07854	1.02736	0.880513	1.0137
818	Primidone (Mysoline)	L1300-05	0.925676	1.14175	1.14469	1.02046	1.05958	1.04902	1.18995	0.986559	1.21598	1.0467	0.907476	0.988098	1.0511	0.921807	1.01482	0.993306	0.998543	1.00971
819	Nefiracetam (Translon)	L1300-05	0.922973	0.899029	0.965657	1.1168	1.01227	0.926943	1.12221	0.961288	0.842863	0.993659	1.01524	1.053	1.03544	0.99275	0.990688	1.06817	0.99408	0.917804
820	Nicorandil (Ikorel)	L1300-05	1.06712	1.09223	0.45283	0.936612	0.905211	0.54754	1.05394	0.831465	0.455865	1.00062	0.925568	0.839152	1.08384	0.967317	1.05839	1.04686	1.04045	0.843131
821	Tamoxifen Citrate (Nolvadex)	L1300-05	1.00631	1.04417	1.0566	0.972282	1.01263	1.01211	1.11687	0.978136	0.926635	1.05946	0.918226	0.881708	1.11018	1.03648	0.984129	1.06453	0.993088	0.905067
822	Meglumine	L1300-05	0.959459	1.04563	0.720433	0.986256	1.02223	0.915246	1.0134	0.842366	0.794038	1.03859	0.902232	0.968415	0.969007	1.01461	0.996076	1.05648	0.927874	0.973496
823	Aripiprazole (Abilify)	L1300-05	1.06892	1.12573	1.15088	1.02671	0.931176	0.932426	1.08647	0.882998	1.02428	1.0983	0.903805	0.884633	1.01005	0.937646	1.04105	1.01228	0.963085	0.95052
824	Methscopolamine (Pamine)	L1300-05	0.968919	1.0432	1.1285	0.931096	0.861462	1.15904	0.787786	0.92363	0.994475	0.978876	0.843761	0.908039	1.10662	0.96531	1.08955	0.998765	0.927626	0.959011
825	Amiodarone HCl	L1300-05	0.936937	1.00583	1.12755	1.01898	0.988796	0.983598	0.944063	0.916692	1.02891	0.981195	0.97224	1.1921	0.989886	0.923592	1.05745	1.04062	0.92961	1.17254
826	Adenine hydrochloride	L1300-05	0.911712	0.970388	0.0809476	1.00023	0.954651	0.240874	1.14568	0.946919	-0.0426571	1.02323	0.977746	1.04661	1.0409	1.00993	1.13499	0.990187	0.982426	1.0684
827	Mometasone furoate	L1300-05	0.960811	1.01553	1.05708	1.05208	1.04677	1.0154	1.10621	1.17882	0.951304	1.04902	1.00475	0.995013	1.08361	1.01127	0.952269	1.08403	1.04566	0.96975
828	Propylthiouracil	L1300-05	1.06396	1.11553	0.996607	1.00354	1.01974	0.90684	0.967531	1.01431	0.898882	0.988442	0.979581	0.952457	1.09879	0.966871	1.00217	1.08871	1.0583	1.05117
829	Fluticasone propionate (Flonase, Veramyst)	L1300-05	0.994595	1.04126	0.829474	0.95647	0.985951	1.0578	1.11954	0.985568	0.990364	1.08207	0.885713	0.924264	1.06913	1.01952	0.994436	1.04478	0.967052	0.941529
830	Lacidipine (Lacipil, Motens)	L1300-05	0.986937	1.03204	1.03613	1.06348	0.956073	0.975191	1.10887	0.935026	1.01041	1.03888	0.915604	0.886229	0.982294	1.02398	1.01739	1.01982	0.960357	0.964755
831	Elvitegravir (GS-9137)	L1300-05	1.05	1.0165	1.15184	1.05024	0.983461	0.986887	0.962731	0.873583	1.07414	1.03482	0.902494	0.893144	1.02643	0.961071	1.0195	0.999805	0.933825	0.963257
832	Maraviroc	L1300-05	1.04955	1.14126	1.08851	1.00464	0.945758	1.08813	0.921128	1.01233	1.05152	1.00322	0.896201	0.951393	1.10354	0.936754	1.04035	0.987847	0.949447	0.980239
833	Raltegravir (MK-0518)	L1300-05	1.05946	1.07379	0.554253	1.0131	0.916237	0.648787	0.944063	0.978136	0.523706	1.02265	0.89961	0.956447	0.982768	0.906414	0.986471	1.01722	0.908533	0.975744
834	Pyrimethamine	L1300-05	0.916216	1.0301	1.04708	1.0017	0.925485	1.05926	1.03154	0.915701	1.07979	1.03395	0.972502	0.917614	1.03402	0.973564	1.06143	1.0167	0.948207	1.00521
835	Sulindac (Clinoril)	L1300-05	0.82973	0.947087	0.90328	1.05134	1.07878	1.0472	1.18141	1.02323	0.889631	1.00351	0.978795	0.983842	1.05419	1.01751	0.97265	1.04452	1.0469	0.948522
836	Pramipexole dihydrochloride monohydrate	L1300-05	1.04414	0.974757	0.899946	0.993243	0.952516	0.906109	1.05234	0.983586	0.973404	1.06381	0.988496	0.903252	0.994869	0.97691	0.944539	1.09573	1.01962	1.03768
837	Suplatast tosylate	L1300-05	1.07793	1.02282	1.03803	1.02855	1.05566	1.05999	0.893393	1.00935	0.976487	1.04091	0.908263	0.872398	1.05395	1.00658	0.966794	1.02346	0.979202	0.900072
838	Mirtazapine (Remeron, Avanza)	L1300-05	1.12027	0.981068	0.966609	0.967134	1.02863	1.05707	1.07954	0.894395	1.09829	1.00438	0.95677	0.803511	1.0874	1.001	0.946881	1.03256	0.949447	0.855118
839	Benidipine hydrochloride	L1300-05	1.08288	0.939806	1.11184	0.943967	0.958563	1.07717	1.11314	0.900341	0.985224	1.04844	0.994527	0.916018	1.04114	1.01617	1.05464	1.03516	1.00921	0.943527
840	Formoterol hemifumarate	L1300-05	1.09369	1.17816	1.15374	1.13261	1.02045	1.16197	0.79792	0.979127	0.999101	1.00496	0.907214	0.971607	0.970193	0.954601	1.0017	0.976929	0.962093	0.976243
841	Chlormezanone (Trancopal)	L1300-05	1.02973	1.10485	1.12993	0.993243	1.0987	1.03148	1.00167	1.05494	1.13735	1.01598	0.986661	0.977459	0.933179	0.920468	0.983426	1.00474	0.905805	0.961009
842	Ketotifen fumarate (Zaditor)	L1300-05	1.06892	1.11553	0.975656	1.06385	0.970656	1.17586	1.20435	0.973676	1.11936	1.02728	0.899348	0.905911	1.00151	0.976018	0.94243	1.08767	0.983418	0.973496
843	Urapidil HCl	L1300-05	0.919369	0.877184	1.02756	1.03737	0.993776	1.06036	1.26835	1.16296	0.879352	1.06931	1.02389	0.956713	1.10425	1.01216	0.95836	1.04374	1.11533	1.04867
844	Ginkgolide A	L1300-05	1.04279	1.05049	0.981846	0.914548	0.977059	0.897702	0.865124	1.04701	1.00578	1.00438	0.933172	0.98863	0.967346	1.04629	0.974056	1.02528	1.00871	0.958262
845	Diclazuril	L1300-05	0.988288	1.07282	0.990417	1.0017	0.968522	1.00553	0.985666	1.01679	1.05769	1.04815	0.922421	0.959904	1.08622	1.0193	0.974056	1.0622	0.995816	0.883589
846	Uridine	L1300-05	0.934685	1.10534	0.986132	1.0701	1.00089	0.997487	1.23262	0.958811	0.907105	1.0325	0.9628	0.912827	1.07578	1.00859	1.03754	1.06272	0.9673	0.973746
847	Flunarizine 2HCl	L1300-05	1.08378	1.07913	1.59133	1.08628	0.949315	1.29319	1.0182	0.958315	1.49197	1.0267	0.930812	0.62318	0.990835	0.969548	0.740264	0.984727	0.959613	0.577904
848	Fenticonazole nitrate	L1300-05	0.926126	1.05922	1.13469	1.05723	1.0233	1.0037	0.925928	1.12877	0.989336	0.976847	0.916915	0.929317	0.993683	0.929615	1.00404	0.981868	0.945231	0.954016
849	Rebamipide	L1300-05	1.05766	1.26359	1.05708	1.0951	1.10937	1.11335	0.996866	1.0039	1.15739	0.998297	0.973551	0.963096	0.975176	1.01573	1.01622	0.941054	0.989369	0.954516
850	Epalrestat	L1300-05	1.02568	1.10728	1.15326	1.04215	1.03112	1.09873	1.07687	0.994487	1.069	1.03569	0.973813	0.994481	1.05656	0.98918	1.00685	1.05908	0.999039	0.944526
851	Aspartame	L1300-05	1.03378	0.947573	1.05994	0.944335	0.954651	1.08302	1.12434	1.15156	0.665039	1.0496	1.05169	1.0631	1.13699	1.08109	0.959063	1.08923	1.05037	1.08663
852	Candesartan cilexetil (Atacand)	L1300-05	0.86982	1.01019	0.985179	0.973018	1.08874	0.941929	0.922728	1.12382	1.05358	1.10149	1.03936	1.01656	1.03544	1.03938	0.994202	1.01358	0.967052	1.0624
853	Phentolamine mesilate	L1300-05	1.07072	1.10583	1.01042	0.985521	1.01832	1.07607	0.980865	0.997461	1.10189	0.984094	0.922684	0.935435	1.09262	1.03536	0.965154	0.932735	0.9916	0.898074
854	Nimesulide	L1300-05	1.06036	1.10534	1.0466	1.06642	1.10226	1.04025	1.24435	1.0817	0.964667	1.01482	0.927403	0.946605	0.937924	1.00145	1.02442	1.03464	0.978458	0.98873
855	Dyclonine HCl	L1300-05	1.17883	1.04854	1.14946	1.05171	0.952872	0.998584	0.962197	0.991019	0.92201	1.04178	0.969618	0.942882	1.04612	0.969325	1.00428	0.919997	0.998295	1.01445
856	Memantine HCl (Namenda)	L1300-05	0.981532	1.14563	1.10279	1.03811	1.01618	1.01649	0.864058	1.07129	0.983168	1.16091	0.994002	0.970543	1.06415	0.954155	0.982958	0.961331	0.926634	0.954765
857	Cyproheptadine HCl (Periactin)	L1300-05	1.0473	1.31505	1.11184	1.11459	1.10119	1.03989	1.10461	1.04998	1.03662	1.08439	1.0218	1.01283	0.95833	0.997211	0.977101	0.96497	0.939776	0.991727
858	Doxifluridine	L1300-05	1.05541	0.990777	1.12517	0.966766	1.02401	1.06072	1.18088	0.965748	0.968778	1.07569	0.939464	1.03571	1.03971	0.999219	1.02372	1.0297	1.00549	1.02419
859	Pioglitazone hydrochloride (Actos)	L1300-06	1.04588	0.870227	0.875658	0.877736	0.926309	0.948751	1.03759	1.05531	0.986897	0.933268	0.889151	1.03709	0.962096	0.986108	1.0567	0.939875	0.963229	1.0029
860	Lornoxicam (Xefo)	L1300-06	1.02171	0.870227	1.0158	1.06655	0.978909	0.993895	1.05574	0.907648	0.795709	0.896172	0.955955	1.02066	1.00515	0.896679	0.987716	0.927521	0.927489	1.0094
861	Captopril (Capoten)	L1300-06	1.0444	0.899726	0.995222	1.03216	0.924601	1.0494	0.953591	0.954221	0.933125	1.0122	0.802436	0.760046	0.966776	0.914261	0.87503	1.04565	0.849761	0.783732
862	Oxytetracycline dihydrate	L1300-06	1.10261	0.878791	1.00257	0.968633	0.882589	1.06901	1.10345	1.1548	1.07815	0.977896	0.848806	1.04301	0.970519	0.884958	1.0052	0.933698	0.911244	1.02554
863	Cytidine	L1300-06	1.22644	0.885928	1.05794	1.12832	0.885321	0.986494	1.06611	1.10241	0.991785	0.957534	0.849068	1.0912	1.04539	0.993271	1.04347	0.947338	0.946484	1.08489
864	Orphenadrine citrate (Norflex)	L1300-06	1.00197	0.831212	1.03687	1.04444	0.939971	1.01129	1.18434	1.23366	0.943988	0.961997	0.846187	1.00774	1.14857	0.879965	1.03827	1.00241	0.857009	1.05626
865	Gimeracil	L1300-06	1.13814	0.995837	1.09764	1.00864	0.920844	0.951341	1.12575	1.02355	1.22642	1.01778	0.886531	1.05324	1.0496	0.930758	0.989605	0.994177	0.908494	1.14866
866	Cyclophosphamide monohydrate	L1300-06	1.11593	0.993458	1.12361	0.948278	0.840577	0.952821	1.07752	0.996031	1.05751	1.02754	1.00547	1.10897	1.08166	0.921641	1.04441	1.02815	0.936237	1.08593
867	Tolnaftate	L1300-06	1.33547	0.903533	1.0256	1.01461	0.979592	1.00056	0.997148	1.09182	1.06022	0.970365	0.900416	1.01878	0.965372	1.02909	1.01417	0.912852	1.02821	0.963332
868	Terazosin HCl (Hytrin)	L1300-06	1.10853	0.921613	1.10009	1.01847	0.964563	0.909898	1.1636	1.00132	1.00156	0.930479	0.900678	1.04678	0.998596	0.872368	1.06544	0.94425	0.92499	1.05235
869	Bromhexine HCl	L1300-06	1.0296	0.953967	0.771285	1.02128	1.03595	0.851804	0.905367	0.967452	0.752257	0.979569	0.857714	1.05674	1.00187	1.01042	1.09473	0.987229	0.95998	1.1294
870	Lovastatin (Mevacor)	L1300-06	1.30883	1.02914	1.1633	1.05041	0.990522	1.1308	1.12263	1.10453	1.02709	0.951398	0.979271	1.06913	1.08844	0.924463	1.03166	0.974618	0.984473	1.0612
871	Tiopronin (Thiola)	L1300-06	1.27084	0.951588	1.00649	1.04479	0.828623	0.956522	1.10604	1.07912	1.05316	1.07468	0.911419	0.391465	0.981282	0.947254	0.566029	0.936786	1.01172	0.439629
872	Balofloxacin	L1300-06	1.06561	0.917807	1.12312	0.995657	0.96832	0.956892	1.2253	1.09817	1.07977	1.04121	0.903036	1.06266	1.00912	0.877795	1.05906	0.995721	0.896498	1.06563
873	Lafutidine	L1300-06	1.01184	1.13572	1.11283	1.09708	0.937922	0.993895	1.08426	1.05266	1.13192	1.02531	0.91823	1.04893	1.01568	0.957022	1.04489	1.05826	0.901496	1.12601
874	Moxonidine	L1300-06	1.19684	1.17949	0.988362	0.979864	0.838869	0.960592	1.14441	0.990209	0.963541	1.03954	0.945738	1.10897	1.05779	0.911873	1.0626	1.06881	1.01097	1.10597
875	Ozagrel HCl	L1300-06	1.07992	0.982039	0.994732	0.948278	0.914012	1.01388	1.07752	1.05531	1.0776	0.919322	0.936569	1.03816	0.953205	0.968092	1.04134	0.92469	1.01696	1.00185
876	Argatroban	L1300-06	1.09324	0.951112	1.12704	1.1227	0.905815	1.00352	1.13249	1.00767	1.05044	0.942752	0.907227	0.8217	0.955545	0.89733	0.892984	0.952485	0.952982	0.857914
877	Mecarbinate	L1300-06	1.07203	1.10908	1.10793	1.0655	1.00692	1.06568	0.924553	1.05901	1.24218	0.958371	0.910895	1.04113	0.98526	0.907749	1.09946	0.952485	0.932738	1.09608
878	Rosiglitazone HCl	L1300-06	1.27726	0.986321	0.732084	0.986883	0.907864	0.788159	1.091	1.04419	0.696313	0.930479	0.943118	1.04732	0.981984	0.981333	1.02551	0.975905	0.907995	1.03335
879	Atorvastatin calcium (Lipitor)	L1300-06	1.23384	1.06054	1.10842	1.09392	0.901716	1.05495	1.18538	1.00291	1.07217	1.04316	0.902774	1.08178	1.00702	1.02474	1.07229	0.968441	1.00372	1.08749
880	Famotidine (Pepcid)	L1300-06	1.07647	0.950636	1.10107	1.05462	0.945094	0.949861	1.09048	1.06272	1.08684	0.952793	0.883911	1.04489	1.01544	0.915563	1.0352	0.98517	0.914743	1.0651
881	Moexipril HCl	L1300-06	1.16675	0.950161	1.12459	1.11077	0.886688	1.04348	1.15841	0.91294	1.14169	0.981243	0.976651	1.08205	1.04375	0.964836	1.05882	1.02635	0.980974	1.1143
882	Cleviprex (Clevidipine)	L1300-06	1.24766	1.14333	1.15644	1.08445	0.879173	1.05273	1.18071	0.938873	0.992328	1.09644	0.993156	1.10466	1.09312	0.96679	1.08127	1.08322	0.950233	1.10285
883	Adiphenine HCl	L1300-06	1.25259	0.943024	1.01531	1.04725	0.916745	1.00833	1.11537	1.0262	1.09009	0.892267	0.943642	1.08016	0.924895	1.0102	1.0163	0.910278	1.04046	0.998471
884	Duloxetine HCl (Cymbalta)	L1300-06	1.07252	0.952064	0.988362	0.994253	1.02331	0.9358	1.17553	0.971156	0.877181	0.933826	0.96329	1.04139	0.99649	0.942262	1.03307	0.949397	0.967978	1.00758
885	Trimebutine	L1300-06	1.11347	1.1381	1.05696	0.993551	1.08138	0.93839	0.937516	1.05531	1.18026	0.993515	0.873956	1.04328	0.967244	0.885826	1.03992	0.957118	0.943985	1.04272
886	Ivabradine HCl (Procoralan)	L1300-06	1.22003	0.958249	1.12949	0.994955	0.934164	1.18076	1.14078	0.985446	1.05533	0.991842	0.910371	1.02228	0.974965	0.929238	1.04323	0.980023	0.932488	1.00055
887	Rivastigmine tartrate (Exelon)	L1300-06	1.29946	1.01677	1.1094	1.04374	0.91128	1.14598	1.12263	1.06483	1.06837	0.982637	0.928971	1.02497	1.04679	0.915997	1.08103	0.925977	1.00247	1.05417
888	Dexmedetomidine HCl (Precedex)	L1300-06	1.05624	0.939217	1.0648	1.00548	0.945436	0.988714	1.13715	1.03943	1.00482	0.972317	0.890985	1.01959	0.958119	0.929021	1.01843	1.06366	0.919991	1.04558
889	Betaxolol (Betoptic)	L1300-06	1.11347	0.995361	1.18143	1.18377	1.00658	1.05421	1.15426	0.931993	1.05696	1.1101	0.964862	1.04409	1.0234	0.922075	1.073	0.998295	0.971227	1.11404
890	Detomidine HCl	L1300-06	1.24371	0.948257	1.13488	1.09533	0.951926	0.945051	1.25642	0.954221	1.07706	1.02866	0.887055	1.06239	1.00117	0.940308	1.05977	1.0333	0.979974	1.08463
891	Almotriptan malate (Axert)	L1300-06	1.09324	0.966338	1.02511	1.07532	0.99223	1.0346	1.10397	1.02196	0.984181	0.944704	0.996562	1.05324	0.93285	0.967441	1.02339	0.917999	1.02721	0.99743
892	Ambrisentan	L1300-06	1.05871	1.04437	1.07951	0.997412	1.0561	1.01943	1.11486	0.981212	1.08901	0.957255	0.867145	1.0142	1.01848	0.927285	1.06567	0.96664	0.976475	1.04949
893	Bexarotene	L1300-06	1.06413	1.07672	1.04324	0.9932	1.00213	1.09417	0.902256	1.01773	1.01242	0.981243	0.857714	0.955778	0.944782	0.903625	1.04961	0.927779	0.95923	1.02658
894	Temocapril HCl	L1300-06	1.13222	0.980136	1.1045	1.01531	0.960806	1.15782	1.03915	0.945224	1.1732	1.00579	0.883649	1.04543	0.967712	0.909051	0.991259	0.958662	0.930988	1.02346
895	Gabexate mesylate	L1300-06	1.13024	0.987748	1.07755	1.01391	0.945094	0.981684	1.14234	1.05636	1.17048	0.951956	0.905131	1.04166	0.948526	0.938572	1.06237	0.928551	0.941985	1.10024
896	Rasagiline mesylate	L1300-06	1.05328	1.13524	1.10303	0.964422	0.971736	0.988714	0.94322	1.06007	1.11779	0.926295	0.916658	1.0562	0.978007	0.931843	1.07725	0.983368	0.92299	1.05027
897	Naltrexone HCl	L1300-06	1.09817	1.01582	1.18829	1.09533	0.973102	0.997595	1.14856	1.05795	1.07163	0.984311	0.940498	1.05459	1.02597	0.971782	1.09119	1.02969	0.947983	1.11898
898	Levosulpiride (Levogastrol)	L1300-06	1.05032	1.12383	1.10695	0.938451	0.89147	0.973543	1.17604	0.978037	0.861973	1.01304	0.892557	1.08286	1.00796	0.927068	1.06615	1.03613	1.06745	1.0815
899	Flunixin meglumin	L1300-06	1.29008	1.01772	1.02119	1.00794	1.03868	1.04015	1.04537	1.1294	1.08412	0.921833	0.944428	1.00828	0.967244	0.917517	0.989133	0.932154	0.955731	0.994827
900	Imidapril (Tanatril) HCl	L1300-06	1.05969	1.091	1.11283	1.00268	1.052	1.05051	1.15478	1.04895	1.00428	0.952514	0.901202	1.01259	1.00281	0.940742	1.02362	0.975133	0.978975	1.06823
901	Lapatinib	L1300-06	1.05525	1.081	0.837437	0.943365	1.06498	0.942091	0.981592	0.888066	0.834273	0.926853	0.816583	0.726392	0.938231	0.872802	0.95228	0.920315	0.902246	0.88108
902	Cisatracurium besylate (Nimbex)	L1300-06	1.05969	1.13572	1.0305	0.918096	0.889762	1.08788	1.04433	0.905001	0.891303	0.923506	0.927138	1.03224	0.970753	0.914261	1.02197	0.947595	0.915742	0.980771
903	Dronedarone HCl (Multaq)	L1300-06	1.17711	1.00345	-0.131324	1.00197	0.829306	0.0888067	1.11019	0.879069	-0.147193	0.932153	0.911419	0.750892	0.977539	0.909703	0.97614	0.938588	0.947484	0.724386
904	Conivaptan HCl (Vaprisol)	L1300-06	1.07104	1.08196	1.13537	0.942312	0.921527	1.08381	1.07752	1.10188	1.3193	0.939683	0.90356	0.961971	0.987365	0.924029	0.989369	0.960206	0.910744	1.0206
905	Ibutilide fumarate	L1300-06	1.10804	1.10384	1.06578	1.06409	0.93109	0.976873	1.09152	0.998148	0.970602	0.952235	0.955169	1.02901	1.02433	0.925765	1.06071	0.990317	0.96173	1.113
906	Probucol	L1300-06	1.24618	1.08433	1.0256	0.934591	0.961148	0.92803	1.16204	0.965335	1.01731	0.942473	0.979795	1.00774	0.987599	0.919687	1.06095	0.965096	0.984473	1.09426
907	Arbidol HCl	L1300-06	1.2299	1.1086	1.01188	1.06339	0.963539	0.996485	1.01167	1.06748	0.807658	0.946935	1.00049	0.939894	0.985026	1.04623	0.919206	0.936786	1.12568	0.869107
908	Licofelone	L1300-06	1.13468	1.10337	1.10695	1.0283	0.951242	1.07826	0.903811	1.03308	0.981465	0.953908	0.936569	1.02013	0.988301	0.964836	1.0378	1.00833	1.02371	1.07708
909	Dextrose (D-glucose)	L1300-06	1.07795	1.11907	1.03001	0.979864	1.0421	1.05865	1.00804	0.951045	0.998303	0.908723	0.906441	0.985394	0.992981	0.92837	1.06213	0.93447	0.96148	1.06354
910	Xylose	L1300-06	1.04637	1.07862	1.16477	0.963018	0.978226	1.05199	0.969147	0.96163	1.13572	0.993794	0.918492	0.978932	0.961862	0.907966	1.03567	0.956346	0.933737	0.996128
911	Mestranol	L1300-06	0.975333	1.08624	1.0898	0.940206	0.978909	0.983904	1.00959	1.00503	1.12486	0.960602	0.952287	1.06239	0.975199	0.911005	0.994094	0.954801	0.981974	1.0638
912	Naftopidil (Flivas)	L1300-06	1.05575	1.12573	0.93201	1.07146	0.848433	0.920259	0.98211	0.953691	1.0108	1.04372	0.968268	1.05324	0.981984	0.980247	1.07985	0.967669	0.980724	1.09582
913	S-(+)-Rolipram	L1300-06	1.01677	1.09528	1.14909	1.04479	0.969345	1.04385	1.07908	1.00609	1.02492	0.976501	1.01752	1.05513	1.04165	0.952247	1.05835	0.987229	0.976975	1.08931
914	Bazedoxifene HCl	L1300-06	1.02713	1.06054	0.6282	0.887563	0.953633	0.358557	1.05626	1.05107	0.0836445	0.958092	0.979009	0.970048	0.975433	0.925331	1.06591	1.03947	1.04396	0.947454
915	Atropine	L1300-06	1.10804	1.08576	1.05353	1.05637	0.950901	1.03201	1.0993	1.01561	0.902166	0.911791	0.997347	1.02066	0.981516	0.943998	1.01394	0.952485	1.08095	1.04116
916	Roflumilast (Daxas)	L1300-06	1.08337	1.11621	1.08245	0.951086	1.01648	1.07123	1.05004	0.999206	0.947247	0.955024	0.979533	1.02955	1.00515	0.967875	1.01512	1.04591	1.00422	1.00238
917	Sitafloxacin Hydrate	L1300-06	1.08633	1.0772	1.09225	0.971441	1.02092	1.02757	0.934924	1.0389	1.06457	0.937173	0.914039	0.945548	0.96701	0.930975	1.06686	0.95686	0.967478	1.04272
918	BIBR-1048 (Dabigatran)	L1300-06	1.06956	0.978708	1.12802	1.01987	0.981983	1.04533	1.03915	0.921937	1.08032	0.951956	0.955169	1.00263	0.978241	0.984589	1.00969	0.977964	1.03996	0.98884
919	Tebipenem pivoxil (L-084)	L1300-06	1.10459	1.1067	1.07755	0.925115	1.01306	0.947641	1.05263	1.10558	1.03687	0.970086	0.952811	1.04624	0.96584	0.973736	1.02386	0.990317	0.999969	1.06224
920	Rosuvastatin calcium (Crestor)	L1300-06	1.05821	1.17188	1.04765	0.961965	0.977884	1.00167	1.03448	0.960042	1.10204	0.975106	0.942856	1.06293	0.926766	0.986325	1.03662	0.964066	0.943985	1.0789
921	Aliskiren hemifumarate	L1300-06	1.18352	1.10289	1.13684	1.1227	1.13466	1.07641	1.12886	1.06748	1.21285	0.951119	0.969578	1.03763	1.02691	0.981116	1.05174	0.980537	0.993221	1.10649
922	OSI-420 (Desmethyl Erlotinib)	L1300-06	1.25506	1.01154	1.00551	0.98583	1.05918	0.867345	1.06922	1.05848	0.970059	0.951956	0.905131	0.950663	1.01451	0.925765	1.01087	0.96175	0.968728	1.02242
923	DAPT (GSI-IX)	L1300-06	1.11643	0.923992	1.0354	0.92687	0.960465	0.988344	1.14752	0.876952	0.975491	0.913186	0.965124	1.01205	0.970285	1.00391	1.0052	0.934985	1.02746	0.969579
924	Irinotecan HCl Trihydrate (Campto)	L1300-06	1.03157	1.08053	0.793336	0.96723	0.906157	0.79889	1.00337	1.05583	0.685994	0.982358	0.954383	1.06186	1.00047	0.914044	1.04394	1.03741	0.974226	1.10675
925	Apatinib (YN968D1)	L1300-06	1.05575	1.02438	1.0648	0.943014	0.947485	1.00537	0.949443	0.894417	1.04501	0.930758	0.860071	0.864778	0.971221	0.90992	1.03473	0.960721	0.904496	0.929234
926	TAME	L1300-06	1.01332	1.12145	1.14272	1.00583	0.986423	1.14709	1.18901	0.981741	1.07326	1.08416	0.954121	1.0107	0.970753	0.915129	1.03047	0.99006	0.945484	0.990922
927	Eltrombopag (SB-497115-GR)	L1300-06	1.03157	0.993934	0.988362	1.06515	1.02707	0.982054	0.975888	0.974332	0.888044	0.953072	0.908013	1.02955	1.00983	0.94313	1.03307	0.990574	0.993721	1.075
928	Esomeprazole sodium (Nexium)	L1300-06	1.08337	1.02962	1.00992	0.988287	0.943387	0.958372	1.07752	0.985446	1.12214	0.962555	0.897272	1.0142	0.984792	0.98155	0.99622	0.944507	0.92449	1.06146
929	Fesoterodine fumarate (Toviaz)	L1300-06	1.11001	0.946354	1.13929	1.1406	0.993596	1.01351	1.11641	0.84996	1.14875	0.994352	0.999705	1.02632	1.01614	0.976774	1.03402	0.998552	0.971477	1.08671
930	Artemether (SM-224)	L1300-06	1.19487	1.06816	1.055	1.05988	0.97481	0.93913	1.19264	0.974861	0.847851	0.957813	0.925042	1.0772	1.00983	0.927936	1.06591	0.978736	0.968728	1.10259
931	DL-Carnitine hydrochloride	L1300-06	1.10755	1.02105	1.06039	1.01391	1.00828	0.996855	1.12367	0.901826	1.10422	0.947772	0.970888	1.05486	0.955779	0.998915	0.989842	0.946051	1.02021	1.01357
932	Nalidixic acid (NegGram)	L1300-06	0.99704	1.15666	1.055	1.00899	1.05713	1.14117	1.08478	1.09235	0.957567	0.970923	0.921636	1.05459	1.02036	0.967658	1.05811	1.03973	0.965978	1.02164
933	Ammonium Glycyrrhizinate	L1300-06	1.02072	1.01392	1.14713	0.923711	1.01238	1.08825	0.952035	1.09817	1.24543	0.957255	0.907489	1.00451	1.00679	0.923812	1.10064	0.964324	0.970727	1.10311
934	D-Mannitol (Osmitrol)	L1300-06	0.982733	1.00583	1.14076	1.07146	0.988472	1.16596	1.12834	1.10717	1.09824	0.979848	0.965386	0.999394	0.997192	1.04884	1.02977	0.985684	0.980474	1.01279
935	Sorbitol (Glucitol)	L1300-06	0.990627	1.04913	1.14958	0.999166	0.979933	1.14413	1.15945	1.14951	1.17428	0.977896	0.913777	1.02416	0.990641	0.988496	1.02362	0.99881	1.04246	1.0068
936	Cephalomannine	L1300-06	0.23927	0.157964	0.154355	0.387804	0.325847	0.354487	0.255121	0.141307	0.17435	1.01192	0.909061	0.984856	1.03112	0.969177	1.07914	0.996493	1.01696	1.01721
937	10-Deacetylbaccatin-III	L1300-06	1.03947	1.05484	0.665442	1.19254	1.07659	0.716004	1.10086	1.04313	0.54043	0.990168	0.953859	1.08097	1.02831	0.991535	1.08505	0.99289	1.0667	1.10076
938	Paeoniflorin	L1300-06	1.05328	1.22565	1.09911	1.0841	1.10529	0.993154	1.09826	1.0516	0.985267	0.942194	0.963814	1.01743	1.00749	0.986542	1.05056	1.06907	1.03596	1.06042
939	Geniposide	L1300-06	0.953626	1.01439	1.03883	0.966177	0.963539	1.02202	0.974851	0.838317	0.98581	0.942752	0.988178	0.980548	0.96818	0.973736	1.0241	0.944507	0.991471	0.957345
940	Genipin	L1300-06	1.04736	1.10004	1.10058	1.03461	1.04005	0.997225	1.25797	1.16856	0.860344	0.932153	1.00914	0.977317	0.978007	1.09464	1.02551	1.05157	0.95998	1.01044
941	Geniposidic acid	L1300-06	1.06709	0.986321	1.10597	0.963018	1.08479	1.05791	0.919886	0.958984	1.06348	0.947214	0.950978	1.01932	1.00023	1.0369	1.05811	0.987486	1.0787	1.07682
942	Tolbutamide	L1300-06	1.02861	1.05055	1.07509	1.0283	1.06942	1.06679	1.21805	1.19926	1.13898	1.03703	0.96984	1.03951	0.98175	1.05839	1.03331	1.02146	1.04071	1.00576
943	Levosimendan	L1300-06	1.01579	1.1833	1.07019	1.05251	1.06259	1.16966	1.05834	1.19291	1.20959	0.988216	0.924518	1.00451	1.01872	1.0751	1.0189	1.00396	1.04696	1.06979
944	Amantadine hydrochloride (Symmetrel)	L1300-06	1.08239	1.17236	1.0109	0.994253	1.07899	1.01351	1.19523	1.01138	1.04175	0.984311	0.918492	1.04409	0.905709	0.995876	1.00283	0.974361	0.981474	1.01669
945	Amfebutamone (Bupropion)	L1300-06	1.07005	1.0063	1.12802	1.12867	1.10938	1.0309	1.14701	1.07859	1.06022	1.06101	1.00887	1.00128	1.02199	0.955937	1.04867	1.01322	0.986722	1.07265
946	Benserazide	L1300-06	0	0	0	0	0	0	0	0	0	0	0	0	0	0	0	0	0	0
947	Bupivacaine hydrochloride (Marcain)	L1300-07	0.813772	0.913171	1.20674	0.86493	1.20779	1.30911	0.938663	1.06529	1.19947	0.945238	0.938268	0.888577	0.899851	0.997807	0.914833	0.88713	0.829773	0.806775
948	Bethanechol chloride	L1300-07	1.06059	1.00995	0.849413	1.15445	1.17461	1.10152	0.93315	0.951798	1.03372	0.918784	0.919398	0.913143	0.925632	0.945186	0.980998	1.08067	0.873191	0.855836
949	Chlorpromazine (Sonazine)	L1300-07	0.894254	1.05054	0.931087	1.02241	1.09617	0.895232	0.851826	1.04981	1.06536	0.876845	0.858235	0.800842	0.910759	0.897576	0.931237	1.07923	0.872502	0.629222
950	Clindamycin hydrochloride (Dalacin)	L1300-07	1.06774	1.01776	0.988259	1.05996	1.08108	1.16899	0.912474	1.3142	0.818233	0.836842	0.903782	0.94964	0.876549	0.912109	0.967874	1.04326	0.926258	0.892436
951	Clonidine hydrochloride (Catapres)	L1300-07	1.00872	1.12546	0.677897	0.989703	0.929227	1.15602	0.919366	1.12849	0.922208	0.917493	0.866694	0.954553	0.900347	0.862495	1.00889	1.05261	0.874569	0.81612
952	Clozapine (Clozaril)	L1300-07	1.09993	0.955317	0.677897	0.977589	1.05996	1.82549	0.85734	1.20716	0.845357	0.916203	0.879707	0.698368	0.938027	0.835933	0.911005	1.11953	0.895934	0.781855
953	Pramipexole (Mirapex)	L1300-07	1.03555	1.17698	0.980092	1.0745	1.067	0.0934155	0.931771	1.03563	0.834809	0.942011	0.92135	0.81137	0.907784	0.89507	1.07286	1.06125	0.844935	0.757714
954	Domperidone (Motilium)	L1300-07	0.994411	1.0958	0.939255	1.09509	0.944312	0.943237	0.956582	0.135418	0.81974	0.938785	0.806181	0.696263	0.929103	0.863998	0.876008	0.866265	0.762922	0.71099
955	Estriol	L1300-07	0.795886	1.04585	1.00255	0.885524	1.03382	1.08077	0.862853	1.16073	0.768506	0.958787	0.909638	0.894894	0.907784	0.978763	0.979904	1.05621	0.880083	0.920471
956	Famciclovir (Famvir)	L1300-07	1.05164	0.86322	1.02705	1.10357	1.23796	1.07558	1.00896	1.04981	1.16331	0.916203	0.943473	0.928584	0.95885	0.903088	0.9892	1.16773	0.94142	0.901003
957	Fenbendazole	L1300-07	0.981891	0.184195	-0.155181	0.955784	0.389189	-0.0791437	0.835286	0.272126	-0.100961	0.916203	0.767792	0.825408	0.939514	0.884546	0.925769	1.07132	0.752584	0.820014
958	Fluocinolone acetonide (Flucort-N)	L1300-07	1.24123	1.18946	1.09648	1.12538	0.977498	1.17159	0.913853	1.00725	1.09399	0.929752	0.944124	0.944025	0.911254	0.9512	1.02638	1.1296	0.927636	0.989779
959	Gallamine triethiodide (Flaxedil)	L1300-07	1.07489	1.19571	0.663604	1.13265	1.09516	1.23257	0.951068	1.13236	0.917687	0.955561	0.946076	0.935603	0.918691	0.885047	1.07122	1.12312	0.940731	0.890879
960	Imatinib (Gleevec)	L1300-07	1.0588	1.20507	1.09444	1.08298	1.17964	1.87869	0.945555	1.18523	1.12564	0.93685	0.836112	0.586068	0.931086	0.815386	0.783595	1.03031	0.981392	0.659593
961	Itraconazole (Sporanox)	L1300-07	1.26448	1.17854	0.647269	1.08661	1.17662	0.0402206	0.977257	1.15428	0.57864	0.931043	0.54266	0.336199	0.859197	0.753242	0.688995	1.05261	0.691937	0.404166
962	Lincomycin hydrochloride (Lincocin)	L1300-07	0.980103	1.06459	1.15978	1.11205	1.10622	1.0639	1.08063	0.773819	0.773027	0.958142	0.830907	0.552378	0.939018	0.830922	0.751333	1.08283	0.813232	0.503845
963	Loperamide hydrochloride	L1300-07	0.817349	0.872585	1.15161	0.902483	1.06801	1.05611	1.01172	1.04079	0.824261	0.913622	0.896625	0.795227	0.929598	1.00883	0.701025	1.06412	0.853205	0.776404
964	Manidipine (Manyper)	L1300-07	0.951487	1.00995	1.21082	1.08904	1.1736	1.20532	1.02826	1.15815	1.38331	0.969756	0.923302	0.308826	0.959346	0.868508	0.504716	1.0929	0.866299	0.401051
965	Milrinone (Primacor)	L1300-07	0.978314	1.13015	1.54773	0.996972	1.19371	1.2144	0.948312	1.12591	1.29139	0.940076	0.946076	0.966485	0.989588	0.962225	1.03623	1.11809	0.962095	0.971089
966	Mitoxantrone Hydrochloride	L1300-07	0.0143081	-0.0780488	-0.530883	0.287099	0.0633564	-0.243918	0.154376	-0.0141867	-0.325485	0.490362	0.113867	-0.181084	0.751611	0.15135	-0.126316	0.81734	0.0723639	-0.198579
967	Moroxydine	L1300-07	0.969372	1.17385	0.97805	1.1278	1.16455	1.25851	1.01309	1.05497	1.09399	0.994919	0.98902	0.976312	0.976202	0.946689	1.03951	1.15118	0.981392	0.929037
968	Mycophenolic (Mycophenolate)	L1300-07	0.990834	0.925659	0.126595	1.04058	0.959397	1.93578	0.923501	0.998227	0.38576	0.941366	0.738512	0.477277	0.956371	0.759757	0.762816	1.17421	0.814611	0.625329
969	Nateglinide (Starlix)	L1300-07	1.20367	1.17698	1.12506	1.03331	1.14947	0.0194616	0.94142	1.18265	0.971934	0.943947	0.929158	0.87103	0.923649	0.902587	1.01654	1.16269	0.870434	0.799766
970	Nitrendipine	L1300-07	1.03376	1.11298	1.28841	1.11569	1.01471	1.13007	1.17298	0.837014	1.05029	0.922655	0.873851	0.835234	0.922657	0.868007	0.935065	1.0965	0.868367	0.781855
971	Novobiocin sodium (Albamycin)	L1300-07	0.760116	1.00839	1.20878	0.95215	1.16254	1.16899	0.968987	0.980171	0.774534	0.882007	0.862139	0.672399	0.888944	0.950197	0.924675	1.02959	0.855272	0.774847
972	Olanzapine (Zyprexa)	L1300-07	0.937179	1.10049	1.03522	1.07329	1.05896	1.31949	1.06134	1.11172	1.39235	0.955561	0.961692	0.934901	0.999504	0.936165	1.01107	1.04614	0.926947	1.00925
973	Olopatadine hydrochloride (Opatanol)	L1300-07	0.987257	1.09893	1.6437	1.0854	1.10924	1.45313	0.989662	1.10011	1.08495	0.903299	0.948678	0.977715	0.999504	0.943682	1.03951	1.10298	0.944176	0.977319
974	Oxymetazoline hydrochloride	L1300-07	1.1518	1.04585	1.05768	1.18837	1.21684	1.42718	0.999311	1.10914	0.946318	0.951044	0.979911	0.951044	0.943976	0.971246	1.05646	1.12024	0.992419	1.00302
975	Ozagrel	L1300-07	1.06059	1.16761	1.00664	1.12053	1.18869	1.24035	0.991041	1.14912	1.08796	0.985886	0.955185	0.950342	0.987605	0.927144	1.07505	1.12312	0.937974	0.948506
976	Pancuronium (Pavulon)	L1300-07	1.18042	1.12702	1.23532	1.10721	1.02074	1.85274	0.94142	1.14396	1.28989	0.952335	0.96039	0.960168	0.959841	0.9512	1.05919	1.18212	1.02343	0.957072
977	Phenoxybenzamine HCl	L1300-07	1.14822	1.23941	1.30475	1.1278	1.06298	0.206293	1.08753	1.10398	1.06837	0.958142	0.962342	0.963678	0.964799	0.915617	1.05482	1.19579	0.931771	0.900224
978	Propafenone (Rytmonorm)	L1300-07	1.11066	1.08644	1.04135	1.10357	1.13036	0.921181	1.1275	1.08335	0.679601	0.952335	0.936966	0.892788	0.971244	0.896573	1.03459	1.07923	0.929014	0.869074
979	Quinine hydrochloride dihydrate	L1300-07	0.817349	0.885073	1.45584	0.963053	1.30031	0.993837	0.909717	0.89892	0.669053	0.934269	0.902481	0.789612	0.91175	0.994299	0.865072	0.360464	0.866299	0.807554
980	Racecadotril (Acetorphan)	L1300-07	1.02482	1.02244	1.09035	1.13992	1.08008	1.25462	1.06823	0.926004	1.33961	0.948464	0.946726	0.855589	0.960833	0.950197	0.912098	1.07636	0.801516	0.843376
981	Ribavirin (Copegus)	L1300-07	1.06237	1.1801	1.70291	1.17383	1.1374	1.25462	0.930393	1.0898	1.36372	0.918139	0.920049	0.947535	0.991572	0.931153	0.984279	1.1332	0.966919	0.939161
982	Rosiglitazone maleate	L1300-07	1.14107	1.19102	0.871873	1.13507	1.17561	1.25332	1.02688	1.18652	0.815219	0.945238	1.00268	0.814178	0.975211	0.993798	0.984826	1.1591	1.00414	0.837925
983	Roxithromycin (Roxl-150)	L1300-07	1.17863	1.18478	1.23532	1.12417	0.925204	1.35323	1.04066	1.1272	1.17536	0.963303	0.966246	0.996666	0.985622	0.998309	1.06247	1.14902	0.988973	0.999124
984	Scopolamine hydrobromide	L1300-07	1.0123	1.15044	1.21082	1.1702	1.16354	1.90464	0.964852	1.17749	1.2929	0.492943	0.413176	0.401474	0.493307	0.483618	0.470267	0.764817	0.65541	0.496836
985	Sotalol (Betapace)	L1300-07	1.0892	1.19102	1.0291	1.12417	1.1555	0.163477	1.07512	1.11946	0.931249	0.972336	0.999431	0.966485	0.96827	0.927645	1.06083	1.19795	0.956582	0.93994
986	Spectinomycin hydrochloride	L1300-07	1.05522	1.13015	1.21695	1.09994	1.0841	1.18456	1.23363	0.270837	0.870974	0.945238	0.94998	0.917354	0.976698	0.910606	1.03459	1.10945	0.856651	0.836367
987	Tenoxicam (Mobiflex)	L1300-07	0.874581	1.12234	1.57836	0.906118	1.02879	1.2131	1.01447	0.973722	0.952345	0.902008	0.732005	0.309528	0.914725	0.735701	0.409569	1.08067	0.733977	0.355884
988	Vardenafil (Vivanza)	L1300-07	0.938967	0.494829	1.39663	1.08177	0.484727	1.24684	1.08063	1.14267	1.41948	0.940721	0.946726	0.891384	0.96827	0.948193	0.942174	1.1483	0.933839	0.861287
989	Xylazine HCl	L1300-07	0.924659	1.20195	1.7417	1.23077	0.998617	1.23516	0.924879	0.887313	1.44509	0.922655	0.908987	0.77768	0.979673	0.901084	0.942174	1.13391	0.872502	0.779519
990	Maprotiline hydrochloride	L1300-07	1.1053	1.2519	1.12711	1.15809	1.20779	1.41161	1.01172	1.03821	1.17838	0.942657	0.972102	0.93841	0.94943	0.988787	1.03513	1.09722	1.0193	0.928259
991	Naphazoline hydrochloride (Naphcon)	L1300-07	1.05164	1.09112	0.888208	1.18353	1.21081	1.1158	0.980014	1.17749	0.949331	0.967175	0.932412	0.825408	0.964799	0.975756	0.943267	1.11881	0.963473	0.869853
992	Epinephrine bitartrate (Adrenalinium)	L1300-07	1.05522	1.27844	1.45789	1.21866	1.10622	1.96562	1.0379	1.29744	1.38331	0.720703	0.978609	0.977014	0.963808	0.979766	1.07341	1.19723	1.04893	0.951621
993	L-Adrenaline (Epinephrine)	L1300-07	1.14107	1.07551	1.02705	1.11811	1.12231	0.115472	1.0062	1.12849	0.754944	1.04331	1.01765	0.77768	1.05503	0.947692	0.956938	1.27493	0.930393	0.761608
994	Phenytoin sodium (Dilantin)	L1300-07	1.1679	1.05678	1.19449	1.14113	1.07806	1.13785	1.2419	1.00468	0.828781	1.02912	0.936316	0.845762	1.02975	0.950698	0.869993	1.16773	0.917298	0.741361
995	Phenytoin (Lepitoin)	L1300-07	0.972949	0.891317	1.66003	0.895215	1.02074	1.27408	1.01172	1.03821	0.974948	0.920719	0.948678	0.905422	0.912742	0.989288	0.981545	1.03391	0.922123	0.952399
996	Methacycline hydrochloride (Physiomycine)	L1300-07	1.06237	1.08488	1.28637	1.02847	1.08209	1.24684	1.04755	1.1143	1.42852	0.954916	0.974054	0.922969	0.97174	0.966234	0.968421	1.16413	0.964852	0.964859
997	Ciclopirox (Penlac)	L1300-07	0.874581	1.13483	1.82338	1.20533	1.17159	1.33636	0.978635	1.17492	1.49331	0.828454	0.419683	0.139674	0.925632	0.5623	0.309501	1.11737	0.617505	0.239852
998	Dopamine hydrochloride (Inotropin)	L1300-07	1.09278	1.0599	0.46146	1.09267	1.0851	0.752514	1.05996	0.981461	0.560558	0.9233	0.946076	0.64292	0.933565	0.920128	0.72782	1.10873	0.935217	0.680619
999	Ritodrine hydrochloride (Yutopar)	L1300-07	1.0427	1.152	1.25983	1.20775	1.10622	1.25851	1.00482	1.23295	0.958373	0.929752	0.94022	0.779084	0.95885	0.923636	0.848667	1.12312	0.929014	0.788085
1000	Isoconazole nitrate (Travogen)	L1300-07	0.999776	1.26751	1.22103	1.16899	1.066	1.94356	1.06134	1.25359	1.48578	1.0046	1.04693	0.973504	1.0357	1.00683	1.14833	1.14399	1.09373	0.985107
1001	Econazole nitrate (Spectazole)	L1300-07	1.17684	1.13639	1.50485	1.21866	1.19271	0.220564	1.06961	1.20974	1.19495	0.980079	1.0196	1.07457	0.954883	0.976759	1.22051	1.19363	0.976568	1.03806
1002	Miconazole (Monistat)	L1300-07	1.13391	1.18946	1.54773	1.19079	1.20377	1.23776	1.25569	1.2639	1.15276	0.947173	0.964945	1.03106	0.959346	0.95571	1.09966	1.09794	0.940731	1.03884
1003	Secnidazole (Flagentyl)	L1300-07	0.919294	1.05366	1.49668	0.937614	1.02175	0.219267	1.03239	1.03047	-0.376719	0.93685	1.00919	0.393753	0.925136	1.05594	0.401914	1.09147	0.946244	0.325513
1004	Acetanilide (Antifebrin)	L1300-07	1.10709	1.0599	1.45789	1.09509	0.85682	1.33636	1.04066	1.0511	1.43907	0.957497	0.968849	0.98684	0.975706	0.980768	1.07669	1.17708	0.951757	0.970311
1005	Clomipramine HCl	L1300-07	0.924659	1.2878	1.97448	1.16293	1.16153	1.37918	0.929014	1.2265	1.3803	0.934269	0.959089	0.969995	1.00099	0.949696	1.08216	1.13391	0.965541	1.02949
1006	Phenformin hydrochloride	L1300-07	1.08741	1.20976	0.95559	1.20654	1.15349	1.42459	1.02274	1.19168	0.732341	0.969756	0.974054	0.868924	0.959346	0.98578	0.848667	1.15982	1.04618	0.853499
1007	Ceftiofur HCl	L1300-07	1.02839	1.17385	1.40684	1.24773	1.1022	1.37269	1.04893	1.24714	1.05331	0.971046	0.987068	0.996666	0.980169	0.99029	1.07779	1.16917	1.00965	1.02171
1008	Scopine	L1300-07	1.05343	1.23785	1.23532	1.14234	0.996606	1.92021	1.00896	1.3142	1.39235	0.991693	0.992273	0.967187	1.00347	0.98177	1.09419	1.19651	1.0634	1.00847
1009	Tiotropium Bromide hydrate	L1300-07	1.16432	1.23317	0.965799	1.18716	1.28624	0.140123	1.09717	1.30517	0.929742	0.972982	1.01895	0.943323	0.970749	0.989288	1.02529	1.18068	0.968298	0.92748
1010	Trospium chloride (Sanctura)	L1300-07	1.3235	1.20039	1.13527	1.23804	1.05594	1.11709	1.25706	1.07303	0.854398	0.978143	0.972753	0.877347	0.944472	0.951701	1.00943	1.16845	0.918677	0.911905
1011	Tolterodine tartrate (Detrol LA)	L1300-07	0.946121	0.850732	1.65595	0.989703	1.20075	1.04054	1.07099	1.0395	0.919194	0.96911	0.955185	0.954553	0.954883	1.01535	0.939986	1.11305	0.93246	0.967974
1012	Sulbactam sodium (Unasyn)	L1300-07	1.03197	1.1239	1.03318	1.19564	0.924199	0.666883	1.04618	1.13493	1.10906	0.986531	1.02285	0.948237	0.967278	0.959719	0.966781	1.20802	1.02412	0.944612
1013	Azelastine hydrochloride (Astelin)	L1300-07	0.967583	1.14888	1.86626	1.15687	0.9956	1.24813	0.971744	0.874416	1.29893	0.959432	1.00724	0.995964	0.994051	0.984777	1.01709	1.18068	0.997243	1.06298
1014	5-Aminolevulinic acid hydrochloride	L1300-07	1.14286	1.28	0.790199	1.09388	0.965431	1.37139	0.992419	1.21232	0.706724	0.953625	1.00724	0.839446	0.979673	0.986782	0.832262	1.14759	1.03722	0.874525
1015	Clarithromycin (Biaxin, Klacid)	L1300-07	1.10709	1.22693	1.35784	1.22835	1.25707	1.27927	0.980014	1.23424	0.991524	1.02137	1.00984	0.995964	0.992067	0.995803	1.03131	1.19651	1.01792	1.06142
1016	Rosiglitazone (Avandia)	L1300-07	1.0266	1.17073	0.935171	1.16051	1.23796	1.8748	0.970365	1.28583	1.47071	0.493588	0.491907	0.331988	0.491324	0.492138	0.411757	0.713733	0.577533	0.369902
1017	Terbinafine hydrochloride (Lamisil)	L1300-07	1.13034	1.23005	1.04543	1.3192	1.21483	0.166072	1.10131	1.26648	0.968921	0.992338	1.01309	1.0107	0.989588	0.99029	1.05646	1.23608	1.02481	0.985885
1018	Cortisone acetate (Cortone)	L1300-07	1.11603	1.19259	1.22716	1.192	1.11025	1.18716	1.30806	1.13751	1.10906	0.983305	1.01114	0.982629	0.983143	0.966736	1.0674	1.16054	0.984149	0.94617
1019	Amiloride hydrochloride dihydrate	L1300-07	0.801252	0.875707	1.59265	0.940036	0.925204	1.10931	0.991041	0.965984	0.890563	0.992338	0.991623	0.946833	0.960337	0.993297	0.945455	1.16845	0.929704	1.04118
1020	Clomifene citrate (Serophene)	L1300-07	0.908562	1.10049	1.06381	1.11569	1.08309	1.0133	1.08615	1.00983	1.12714	0.989757	0.957137	0.729251	0.974219	0.942179	0.874368	1.19075	1.00551	0.89633
1021	Cloxacillin sodium (Cloxacap)	L1300-07	0.89962	1.21912	2.09699	1.12659	1.23997	0.940642	0.836664	1.27938	1.22057	0.977498	0.943473	0.823302	0.997521	0.91662	0.868353	1.16197	0.99173	0.84727
1022	Amoxicillin sodium (Amox)	L1300-07	1.11603	1.0599	1.06381	1.0854	1.20176	1.35842	1.02826	1.13751	0.890563	0.965884	1.04172	0.977014	0.994546	1.00332	1.01928	1.16054	1.08615	1.0622
1023	Isoprenaline hydrochloride	L1300-07	1.09457	1.2238	1.22103	1.1702	1.00666	1.22867	0.951068	1.17749	1.04728	0.993629	1.00203	0.967889	0.996529	1.01435	1.01162	1.17852	1.02136	1.04818
1024	Medroxyprogesterone acetate	L1300-07	0.999776	1.26907	1.26595	1.10115	1.04488	1.90204	0.931771	1.08464	1.47372	1.00395	0.993575	0.973504	1.02479	0.9948	1.09692	1.19795	1.06409	1.01158
1025	Phenylephrine HCl	L1300-07	1.09278	1.23473	1.06177	1.31799	1.244	0.114175	1.10269	1.1143	0.996044	1.0246	1.00399	1.03808	0.979177	0.962225	1.0488	1.25263	1.01034	1.03728
1026	Prednisolone acetate (Omnipred)	L1300-07	1.19294	1.1801	1.10669	1.16657	1.14444	1.14045	1.24052	0.790585	1.29139	0.995564	1.0209	1.02685	0.963808	0.985278	1.11442	1.15766	1.04273	0.942276
1027	Tetracaine hydrochloride (Pontocaine)	L1300-07	0.91214	1.01307	1.58244	1.01272	1.14243	1.03925	1.0255	1.13107	1.21605	1.01686	0.989671	0.99807	0.95885	0.95571	0.973342	1.24472	0.959338	1.0622
1028	Tetracycline HCl	L1300-07	1.03734	0.817951	1.00051	1.11932	0.865871	1.3675	1.1082	1.07561	1.32304	1.00718	1.0157	1.01702	0.973228	0.961724	1.01709	1.17277	1.01654	0.989
1029	Xylometazoline HCl	L1300-07	0.921082	1.152	1.50077	1.1811	1.05091	1.17548	0.893177	0.951798	1.3592	0.983305	0.759984	0.329181	1.00942	0.81739	0.485031	1.16917	0.88215	0.443103
1030	Phenacetin	L1300-07	1.09278	1.22693	1.05972	1.13386	1.15047	1.4661	0.937285	1.16202	0.667546	0.983305	1.02871	1.01562	0.985622	0.993798	1.09638	1.22313	1.08684	1.03183
1031	Zidovudine (Retrovir)	L1300-07	1.16074	1.19259	0.663604	1.30709	1.11829	1.32209	0.9745	1.11172	0.516858	1.00718	1.00919	1.01421	0.972236	0.974253	1.05482	1.22313	1.0572	1.07388
1032	Quinapril HCl (Accupril)	L1300-07	1.07132	1.19259	0.698315	1.07813	1.04689	1.94097	0.922123	1.22134	1.40893	1.04912	1.1146	1.01211	1.01041	1.0399	1.13411	1.27853	1.10544	1.10659
1033	Thiamphenicol (Thiophenicol)	L1300-07	1.21261	1.08176	0.700357	1.16172	1.25707	0.240026	1.06823	1.13751	0.797137	1.0104	1.0222	1.01632	0.990084	0.947692	1.03623	1.21306	1.02412	1.00847
1034	Clobetasol propionate	L1300-07	1.30203	1.2519	1.35784	1.23319	1.10622	1.23516	1.26947	1.11043	1.06988	0.980724	0.927857	0.527812	0.993555	0.944183	0.647984	1.06628	0.942798	0.651027
1035	Brompheniramine	L1300-08	1.32	0.976217	1.08224	0.659727	1.10844	0.961921	0.746005	1.11777	1.00269	0.910582	0.944022	1.01477	1.02877	0.995354	0.966629	0.908361	0.938097	0.85867
1036	Dimethyl Fumarate	L1300-08	1.17111	0.822197	0.989096	1.02277	0.789658	0.85413	-0.1202	0.808936	1.02564	1.00543	1.05481	0.991633	1.05191	0.989341	0.995556	0.93497	1.00064	0.991234
1037	Miglitol (Glyset)	L1300-08	0.862222	0.910532	0.795417	1.20234	0.788441	1.15876	1.43286	0.76504	0.965394	1.01729	1.02594	0.986675	1.04717	1.02596	0.963616	0.970754	0.970821	0.94505
1038	Pioglitazone (Actos)	L1300-08	1.05556	0.745187	0.913694	1.02537	0.940532	1.13064	1.09707	0.846561	1.04859	0.971446	1.01502	0.988328	1.0353	0.994261	1.01363	0.94598	1.01663	0.978405
1039	Tolvaptan (OPC-41061)	L1300-08	0.931111	1.01472	0.972833	0.944697	0.82251	1.01113	1.29931	0.873212	0.902277	1.03547	1.01346	1.02221	1.03233	1.01558	0.986516	0.915701	0.925734	0.982681
1040	Pramiracetam	L1300-08	1.21556	0.749717	0.749584	1.04359	0.928365	1.03691	0.32435	1.06761	0.938139	1.01729	0.97991	0.93792	1.0003	0.981689	0.914802	0.963413	1.01954	0.880051
1041	Clindamycin palmitate HCl	L1300-08	0.968889	0.776897	1.01719	1.03318	1.05612	1.12361	0.950155	0.804233	1.03281	0.995949	1.02906	0.976759	0.928508	1.02487	0.991337	0.974424	1.03409	0.880051
1042	L-Thyroxine	L1300-08	1.01333	0.620612	0.622436	0.327912	0.545095	0.659637	0.673503	0.686655	0.671329	0.884498	0.973669	0.698275	1.03293	1.01558	0.880452	0.840463	0.873375	0.668805
1043	Gliclazide (Diamicron)	L1300-08	1.20444	1.06682	1.10885	0.982433	1.17658	1.05331	0.51896	1.16481	0.971131	1.00306	0.970548	1.02634	1.00326	1.00191	1.00701	0.982682	0.984638	0.968142
1044	Acemetacin (Emflex)	L1300-08	1.11556	1.03511	1.15173	1.46129	1.01962	1.04745	-0.345337	0.978248	1.16622	1.02282	1.07587	0.972627	1.04361	1.00847	0.984708	1.02581	0.984638	0.998931
1045	Tioxolone	L1300-08	1.17111	1.28199	1.23452	1.20885	0.932015	1.36848	1.49773	0.97668	1.03281	1.03705	1.02828	0.978411	1.04301	1.04017	0.98049	1.01388	1.03191	1.06222
1046	Dehydroepiandrosterone (DHEA)	L1300-08	1.02	0.901472	1.12216	1.2648	1.01597	1.01816	1.34891	0.945326	1.00843	1.01808	1.03764	0.970974	1.05547	1.01066	0.983503	1.01847	1.02609	0.999786
1047	Idebenone	L1300-08	1.27778	1.11891	1.17686	1.24658	0.897947	1.4669	1.72478	0.920243	1.20925	1.02994	1.02828	1.01642	1.01157	1.01339	1.0281	1.03223	1.01954	1.07248
1048	Mifepristone (Mifeprex)	L1300-08	1.16667	0.500566	-0.0798374	1.0501	0.934449	1.05097	0.288099	1.18362	0.912318	1.00385	0.880827	0.813965	1.00742	0.919923	0.797891	0.935887	0.966458	0.820184
1049	Buflomedil HCl	L1300-08	0.995556	1.05549	1.1606	0.966818	1.26662	1.29115	1.36799	1.10053	1.28528	1.06393	1.04623	0.918913	0.981311	1.03744	0.943729	1.03682	1.02463	0.849262
1050	Fluocinonide (Vanos)	L1300-08	0.702222	0.808607	0.882646	0.0286272	0.803042	0.811951	1.28023	0.838722	0.744486	1.01255	1.0197	0.990807	1.03233	1.04783	0.987119	0.93864	0.980275	0.928801
1051	Lonidamine	L1300-08	1.15556	1.15968	1.01423	1.13468	1.21308	0.994728	0.177439	1.11621	1.27811	0.991997	0.948703	0.970148	1.04657	0.993168	0.972053	1.0414	0.987547	0.957024
1052	Clorsulon	L1300-08	0.917778	1.03737	1.04971	1.162	1.03057	0.987698	0.51896	0.909269	0.952483	1.01966	1.02594	0.964363	1.01632	1.02268	0.972655	1.02214	0.976638	0.999786
1053	Arecoline	L1300-08	1.07778	1.19139	0.33857	1.15029	1.02692	1.06854	1.48438	0.989222	1.06437	1.05839	1.06963	1.02799	1.01394	1.04564	1.00821	1.01204	0.997	0.983536
1054	Noradrenaline bitartrate monohydrate (Levophed)	L1300-08	1.24889	1.05323	1.07633	1.18673	1.11087	1.22086	1.44431	1.07231	1.03138	1.0331	1.08055	1.02469	1.08276	1.03526	1.04256	1.02305	0.99191	1.06136
1055	PCI-32765 (Ibrutinib)	L1300-08	1.17333	1.15289	1.01719	1.29343	1.13399	1.13064	1.49201	0.918675	0.953918	1.02678	1.00332	0.899907	1.04123	1.03471	0.844294	1.03498	0.964276	0.881762
1056	Nilvadipine (ARC029)	L1300-08	1.13778	0.718007	0.390316	1.09434	1.0549	0.86116	0.452182	1.25887	0.778913	1.05365	0.963526	0.746204	1.02699	1.01667	0.773785	1.01755	1.05227	0.686765
1057	Dabrafenib (GSK2118436)	L1300-08	1.11778	1.02378	0.826465	1.07222	1.23498	1.20797	1.35464	1.05507	1.08876	1.01413	0.963526	0.769342	0.984871	0.995354	0.888286	1.00195	0.957004	0.759461
1058	Clindamycin	L1300-08	1.02222	0.849377	0.555905	0.0611581	0.855361	0.522554	1.31076	0.904566	0.516407	0.977769	0.910474	0.814792	1.03233	0.800219	0.724369	0.939557	0.742478	0.678213
1059	Carfilzomib (PR-171)	L1300-08	-0.0422222	1.06455	0.989096	1.72544	1.20091	1.17399	0.704031	1.26514	1.08732	1.00543	0.898771	0.537961	1.00504	0.895873	0.626742	0.955155	0.882102	0.577293
1060	Cobicistat (GS-9350)	L1300-08	-0.573333	-0.570781	-0.363704	-0.281067	-0.270114	-0.249561	-0.47317	-0.391926	-0.362919	0.902678	0.913595	0.87429	0.945713	0.935775	0.997363	1.01847	0.99191	1.06136
1061	Carbazochrome sodium sulfonate	L1300-08	1.24444	1.2752	-0.0606173	1.27521	1.03179	1.25132	1.59313	1.1115	1.07585	0.984092	1.02048	0.909823	1.04539	1.0123	0.94855	1.04599	0.992637	0.97755
1062	Rivaroxaban (Xarelto)	L1300-08	0.751111	1.12344	1.13251	1.25439	1.25932	1.19508	1.52826	1.16637	1.21642	0.993578	1.06885	0.98089	1.06141	1.04509	1.03834	1.04783	1.00645	1.01518
1063	Paroxetine HCl	L1300-08	1.36889	1.14836	1.23748	1.20234	1.3311	1.21265	1.4901	1.08485	1.14327	0.999111	1.06573	0.968495	1.02462	1.05821	0.940716	1.01571	0.967912	1.05025
1064	Zanamivir	L1300-08	1.17778	1.05549	0.285345	1.30514	1.10722	0.751025	0.125924	1.32314	0.656984	1.02836	1.02204	0.846194	1.0353	1.01667	0.915405	1.01755	1.03627	0.889459
1065	Zaltoprofen	L1300-08	0.777778	1.10079	1.11772	0.948601	1.17658	1.18922	1.26115	1.06604	1.04285	1.05128	1.05871	0.949489	1.0086	1.04127	1.00399	1.01847	1.0479	0.922814
1066	Pazopanib	L1300-08	1.18	0.955832	1.08224	-0.027326	0.827376	0.857645	1.30694	0.824613	1.05433	0.954056	1.01034	1.01394	1.00801	1.00301	1.02991	0.95699	1.00791	1.02117
1067	Amoxicillin (Amoxycillin)	L1300-08	-0.0266667	1.15289	0.694881	1.07612	1.24228	1.00879	0.0267112	1.26357	0.972566	0.864737	0.833236	0.687532	1.0086	0.895873	0.791262	0.996445	0.829016	0.696173
1068	Aspirin (Acetylsalicylic acid)	L1300-08	1.79333	1.29332	1.11624	1.46649	1.09384	1.32045	-0.309087	1.02841	1.25516	0.985673	1.01424	0.970148	1.02818	0.989888	0.984708	1.02764	0.961367	1.05281
1069	Niflumic acid	L1300-08	0.833333	1.2299	1.08224	1.41574	1.06464	1.18219	1.57787	1.19616	1.14614	0.995159	1.05637	0.972627	1.04361	1.03963	0.96904	1.04691	1.03045	1.034
1070	Ciclopirox ethanolamine	L1300-08	1.00667	1.21857	1.23304	1.23748	1.17658	1.11892	1.54925	1.06604	1.13323	1.03389	1.06573	1.03956	1.00208	1.06586	1.08234	0.997362	1.01009	1.11011
1071	Rimonabant (SR141716)	L1300-08	1.76	1.03058	0.626871	1.41444	1.05612	0.613943	1.47293	0.964139	0.606778	1.03231	0.949483	0.664394	1.04895	1.01175	0.829831	0.972589	0.880647	0.732948
1072	Cabazitaxel (Jevtana)	L1300-08	0.622222	0.847112	0.739235	1.22056	1.2143	1.23257	0.415931	1.38899	1.2236	1.02361	0.999415	0.832145	1.05903	1.0123	0.878041	1.02764	0.984638	0.801368
1073	Bufexamac	L1300-08	-0.242222	-0.138165	0.0901867	0.0429408	0.0839544	0.154657	-0.0591462	0.0235156	0.103281	0.840233	0.93466	0.804049	0.860872	0.846133	0.80693	0.920289	0.836288	0.78854
1074	Lamotrigine	L1300-08	0.755556	0.980747	1.02014	-0.0130124	0.910114	0.869361	1.24207	0.910837	0.856374	0.969865	1.02204	0.987501	0.982498	1.04072	1.01906	0.915701	1.06463	0.994655
1075	PMSF (Phenylmethylsulfonyl Fluoride)	L1300-08	-0.171111	1.19139	0.895953	0.260247	1.26297	0.432337	0.446458	1.35763	1.09306	0.948523	0.940901	0.975932	1.02522	0.969664	0.968437	1.03131	0.97373	0.937353
1076	Fenoprofen calcium hydrate	L1300-08	1.66667	1.19139	1.05415	1.49252	1.12426	1.07674	0.513236	1.11777	0.860678	0.981721	1.00176	0.997418	1.03649	1.00465	1.00038	1.01938	0.956277	1.02202
1077	Linagliptin (BI-1356)	L1300-08	1.34667	1.26614	1.58344	1.41184	1.13034	0.610428	1.60458	1.19459	1.2652	0.995949	1.05403	0.977585	0.967665	1.01612	0.972655	1.02948	0.967185	1.04426
1078	Bindarit	L1300-08	1.04667	1.36353	1.33802	0.925179	1.22768	1.19859	1.27069	1.25416	1.05433	1.03073	1.02126	0.961884	0.990804	1.01667	0.997966	1.03406	0.997727	1.03485
1079	Vildagliptin (LAF-237)	L1300-08	1.35778	1.2299	1.35724	1.32726	1.35422	1.02402	1.26497	0.981383	1.11888	1.04021	1.04935	1.04535	1.05666	1.04564	1.03352	1.02397	1.01227	1.06564
1080	Daunorubicin HCl (Daunomycin HCl)	L1300-08	1.25556	0.946772	0.774718	0.925179	1.24715	1.3345	-0.162175	1.4125	1.31827	1.04417	1.03686	1.03874	1.03708	1.04072	1.04979	0.997362	1.09663	1.03314
1081	Pravastatin sodium	L1300-08	0.231111	-0.0860702	-0.0547034	0.563435	0.127757	0.0316344	0.807059	-0.0219479	-0.0502062	0.158087	-0.1693	-0.20659	0.256897	-0.0885488	-0.106064	0.159651	-0.158531	-0.18901
1082	Bepotastine Besilate	L1300-08	0.908889	1.09173	1.05711	0.305791	0.805475	0.879906	1.44813	0.868509	0.998386	0.967493	1.0119	0.972627	0.973005	1.01558	1.00098	0.881752	0.997	1.0109
1083	Fosaprepitant dimeglumine	L1300-08	0.888889	1.31823	1.23452	1.0553	1.34935	1.11189	0.665872	1.30903	1.18056	0.883707	0.876146	1.00568	1.03233	0.963105	0.978682	0.990939	0.962094	0.905709
1084	Rofecoxib (Vioxx)	L1300-08	0.426667	1.38165	1.17095	1.51074	1.21795	1.1693	0.368233	1.06134	1.02421	1.00227	0.957285	0.860242	1.0442	1.04509	0.946742	1.04507	0.955549	0.955313
1085	Cinepazide maleate	L1300-08	1.48222	1.43375	0.632785	1.4704	1.15589	1.20562	1.48056	1.3106	1.13609	1.00306	1.0119	0.98998	1.00267	1.0194	0.972053	1.04783	0.984638	0.9613
1086	Azilsartan (TAK-536)	L1300-08	0.984444	1.51529	1.18721	1.37671	1.23498	1.24546	1.54543	1.16951	1.08445	1.03784	1.03608	0.950315	1.01928	0.981142	0.972053	1.01021	0.980275	0.986102
1087	Otilonium Bromide	L1300-08	1.35333	1.32276	1.44003	1.25439	1.28122	1.25249	1.50346	1.1021	1.39573	1.03784	1.05715	1.07427	1.04479	1.03088	1.02508	1.02581	1.00282	1.06906
1088	Solifenacin succinate	L1300-08	1.34667	1.20498	0.663833	1.2635	1.29338	1.05682	0.00381588	1.51284	1.0988	1.01018	1.0392	0.939572	1.04242	1.03034	0.911186	0.987269	0.975911	0.888604
1089	Azelnidipine	L1300-08	0.942222	1.40204	1.19756	0.95771	1.16198	1.19391	1.3699	1.2134	1.12462	1.00781	1.02906	0.933788	0.971818	1.00683	0.946139	1.01755	1.06536	0.983536
1090	Alverine Citrate	L1300-08	1.27778	0.969422	0.650527	0.283669	0.812776	0.275337	1.30885	0.921811	0.358616	0.931133	0.926858	0.221465	0.933254	0.955452	0.514049	0.829453	0.990455	0.407099
1091	Azilsartan Medoxomil (TAK-491)	L1300-08	0.566667	1.24802	0.190723	0.900455	1.19726	0.944347	-0.141188	1.38742	1.21499	0.901097	0.968988	0.906518	1.01276	0.969117	0.896723	1.00287	0.965003	0.837289
1092	Medetomidine HCl	L1300-08	0.693333	1.44281	1.28479	1.48731	1.11939	1.3263	0.34343	0.928082	1.15474	0.990416	0.993954	0.986675	0.99733	1.02487	1.06004	1.03039	0.959913	1.09215
1093	Diclofenac Potassium	L1300-08	1.48222	1.52661	0.0635742	1.10995	1.27878	0.86819	1.78965	1.13345	1.0113	0.984092	1.04154	1.00816	1.04301	0.994261	0.979887	1.05425	0.97373	1.03656
1094	Diclofenac Diethylamine	L1300-08	1.30444	1.47905	1.26705	0.266753	1.21551	1.32396	1.0322	1.03625	1.11888	1.00227	1.03296	1.05939	1.03352	1.00793	0.993145	1.04232	1.03263	1.1238
1095	Naloxone HCl	L1300-08	1.30222	1.32503	1.41785	1.24268	1.25688	1.04745	1.54352	1.08172	1.16622	1.05444	1.05403	1.06931	1.07505	1.10413	1.03593	0.982682	0.967912	1.05196
1096	Caspofungin acetate	L1300-08	1.28889	1.15742	0.913694	1.32466	1.23011	1.43175	0.0286191	1.52538	1.25229	1.02599	1.01502	0.9718	1.04598	1.01776	1.03834	1.01204	1.07627	1.08788
1097	Dexmedetomidine	L1300-08	1.20444	1.48131	1.21678	1.11646	1.12061	1.17047	1.52635	1.29179	1.2695	1.0086	1.0158	0.996591	0.951646	1.01285	1.00158	1.05241	1.03336	0.99722
1098	Beclomethasone dipropionate	L1300-08	1.18444	0.937712	1.1192	0.235524	0.848061	1.00996	1.4901	0.943759	1.14327	0.971446	1.01346	0.951141	0.970039	1.00027	1.01122	0.892763	1.01445	0.933932
1099	Atovaquone (Atavaquone)	L1300-08	0.402222	1.30917	1.06598	0.693559	1.19726	1.03808	-0.148819	1.30276	1.17626	0.929552	0.968208	0.920566	0.984871	0.97021	0.963013	1.02397	0.992637	0.99551
1100	Etravirine (TMC125)	L1300-08	0.257778	1.35674	1.2907	1.40273	1.12548	1.25483	0.0248032	0.943759	1.03568	1.03863	0.997854	0.95362	1.00742	0.993168	0.99435	1.06709	0.951186	1.00235
1101	Ulipristal	L1300-08	1.65778	1.53567	1.60118	1.52375	1.23741	1.3802	1.81445	1.23535	1.28528	1.05444	1.04311	0.87429	1.04776	1.01667	0.889492	1.01204	0.959913	0.975839
1102	Indacaterol Maleate	L1300-08	1.09333	1.39298	1.35871	0.628497	1.15103	1.62859	1.06845	1.16951	1.17196	1.00702	1.04389	0.905692	1.00742	1.02378	0.93951	1.0047	0.983183	0.975839
1103	2-Thiouracil	L1300-08	1.36	1.33862	1.2774	1.365	1.20821	0.419449	1.13523	1.09739	1.23507	1.14139	1.10084	1.01394	1.11362	1.1003	0.964821	1.05884	0.99191	0.915117
1104	Moguisteine	L1300-08	0.764444	1.21631	0.269082	1.23487	1.13278	1.33802	0.406392	1.95023	1.29675	0.99832	1.03998	1.04039	1.05429	1.01285	1.03533	1.06893	1.00573	1.0665
1105	Nadifloxacin	L1300-08	0.1	1.43601	1.32619	1.1594	1.07072	1.12244	1.58932	1.22751	1.22503	1.02045	1.03686	0.986675	1.01869	1.0276	1.01002	0.994609	1.14826	0.988668
1106	Pidotimod	L1300-08	1.24667	1.01019	1.12068	1.16721	0.839544	0.93263	1.2974	1.06761	1.03999	0.924019	0.226253	0.0925524	0.963512	0.324679	0.0958192	0.922124	0.335969	0.0726962
1107	Pyridoxine hydrochloride	L1300-08	0.686667	1.19819	1.13103	0.580351	1.19118	0.905682	-0.0896733	1.26514	1.25516	0.891612	1.0041	0.942878	0.987837	0.948347	0.984105	1.04599	0.962822	0.919393
1108	Vitamin C (Ascorbic acid)	L1300-08	1.84	1.30917	1.19313	1.33377	1.06829	1.25366	1.02075	1.02058	1.0113	0.992787	0.990053	0.946183	1.01572	1.02159	1.05522	1.07902	0.935188	1.07847
1109	Sulfathiazole	L1300-08	1.55111	1.46319	1.24931	1.39753	1.06099	1.19859	1.88314	1.13032	1.21929	1.02124	1.02984	0.99907	1.04835	1.02542	1.01484	1.05425	0.962094	1.1161
1110	Oxybutynin chloride	L1300-08	1.36889	1.24802	1.19756	0.588159	1.15833	1.15407	1.30503	1.16481	1.19491	1.00148	0.998635	1.01064	1.00564	1.02378	0.993748	0.995527	1.00209	1.1161
1111	Ornidazole	L1300-08	1.40889	1.2752	1.26261	1.35329	1.19605	0.702988	0.984498	0.986087	1.17913	1.01966	1.05247	1.02386	1.05251	1.05657	1.04316	1.06342	1.005	1.05623
1112	Dexamethasone acetate	L1300-08	0.835556	1.17327	0.983182	1.33767	1.10601	1.27709	0.032435	1.76994	1.47463	1.03705	1.03842	1.02221	1.02699	1.01394	1.09017	1.06342	1.02827	1.08103
1113	Trimethoprim	L1300-08	1.22667	1.52208	1.31288	0.892648	0.964867	1.22554	1.49201	1.17264	1.36704	0.984883	1.02594	1.01312	1.00742	1.04181	1.00279	1.03773	1.05227	1.01005
1114	Biotin (Vitamin B7)	L1300-08	1.28889	0.964892	1.13842	0.871828	0.942966	1.14236	1.44813	1.05663	1.12892	0.962751	1.00878	0.979238	0.967665	0.965291	0.983503	0.967083	1.00645	0.985247
1115	Sulfamerazine	L1300-08	0.148889	1.11665	1.13251	0.874431	1.25445	1.05097	0.316718	1.26044	1.12318	0.947732	0.997074	1.03212	1.02996	0.963651	0.966026	0.986352	0.979547	0.888604
1116	Sulfamethazine	L1300-08	0.675556	1.28199	1.22861	1.29863	0.946616	1.20914	0.0877653	0.884186	0.656984	0.994368	1.00956	0.966016	1.01216	1.01339	1.01725	1.01296	0.946096	1.12893
1117	Sodium salicylate	L1300-08	1.45333	1.16648	0.162632	0.745608	1.06464	1.28998	1.21345	1.0002	1.06724	1.02994	1.03998	1.01064	1.03886	0.996447	0.981092	1.08086	1.02536	1.04597
1118	Methylthiouracil	L1300-08	1.39333	0.251416	0.910737	0.428107	1.11817	1.07909	1.17148	0.866941	0.69428	1.03942	1.0119	1.05196	0.991991	1.02542	0.967232	1.0726	1.02245	1.07505
1119	Methenamine (Mandelamine)	L1300-08	1.19556	1.09626	1.08668	1.11906	1.09871	0.667838	1.22108	0.893592	1.149	0.986464	1.07977	1.01394	1.06022	1.03471	1.01062	1.01296	0.946823	1.04511
1120	Milnacipran HCl	L1300-08	1.41556	0.541336	0.974312	1.21666	1.05004	1.20914	0.72311	1.63982	1.2236	1.0244	0.961966	0.985022	1.02522	0.979503	1.00881	1.07168	1.00936	1.05965
1121	Darifenacin HBr	L1300-08	0.491111	1.14383	1.25522	1.20104	0.951483	1.21617	1.56833	1.24319	1.16335	1.01571	1.03764	1.02221	0.965292	1.03362	0.996158	1.01663	1.07118	1.00064
1122	Tripelennamine HCl	L1300-08	1.07374	1.14619	1.18921	1.0512	1.15924	1.23363	1.04301	1.11746	0.980196	0.40263	0.453505	0.513981	0.610745	0.474083	0.680781	0.666747	0.645151	0.620568
1123	Entacapone	L1300-09	0.87821	0.895464	0.92209	0.654886	0.841583	0.772849	0.816738	0.901137	0.941699	0.992257	1.02463	1.04731	0.946474	0.983238	0.905799	0.751108	0.942669	0.933116
1124	Estradiol valerate	L1300-09	0.962717	0.951528	1.09866	1.00649	1.00483	0.954232	0.976366	0.920427	1.09421	1.06764	1.0604	0.944859	1.02166	1.00964	0.860387	0.937567	0.980097	0.891783
1125	Articaine HCl	L1300-09	1.03563	0.643177	0.941709	1.01133	0.889011	0.510351	1.03991	0.887358	0.303535	1.08868	1.05434	0.929491	0.996733	0.956831	0.946712	0.970162	1.11585	0.97445
1126	Gliquidone	L1300-09	0.833471	0.788009	1.0549	0.993203	0.635323	1.07703	0.962418	1.02239	1.03794	1.06238	1.04524	1.03422	1.06911	0.937026	0.88698	0.941402	1.23257	0.898577
1127	Butenafine HCl	L1300-09	1.08202	1.07767	1.04433	0.93279	0.768785	1.2494	1.1112	0.934206	0.990561	1.09335	1.02887	0.950551	1.00196	0.967146	0.921346	0.935171	1.09809	0.925756
1128	Mepivacaine HCl	L1300-09	1.18476	0.856531	1.14243	0.847002	0.898938	1.08154	1.0771	0.930072	0.940218	1.09861	1.01069	0.991533	0.998744	0.946929	0.884934	0.995087	1.11966	1.02428
1129	Ethynodiol diacetate	L1300-09	0.922949	1.02472	1.08961	1.00408	0.938646	0.971131	0.970167	0.959008	0.872108	1.04777	1.00947	0.935183	1.03694	0.929187	0.898026	0.939964	1.00611	0.959162
1130	Sertaconazole nitrate	L1300-09	0.790389	0.875219	0.928127	0.721341	0.0264718	1.01957	0.855482	0.852911	0.737368	0.950183	1.03979	0.86005	1.04378	0.935376	0.848113	0.844098	0.969947	0.908203
1131	Tylosin tartrate	L1300-09	0.891466	0.967101	1.51217	0.694759	0.855922	1.41051	0.894227	1.1216	1.29113	1.06297	1.0792	0.996656	0.956124	0.992315	0.911527	0.894907	1.1279	0.939345
1132	Benztropine mesylate	L1300-09	1.07042	0.978003	1.2541	1.05362	1.08534	1.03647	0.919024	1.09128	1.18897	0.842659	0.303145	0.206617	0.879329	0.571458	0.223381	0.795207	0.489731	0.130229
1133	Altrenogest	L1300-09	1.01574	0.767763	0.997548	1.13095	1.12505	1.01169	1.18714	1.08853	0.947622	1.04836	1.03797	0.952259	1.00437	0.945278	0.908663	0.937567	1.20593	0.933116
1134	Ampicillin sodium	L1300-09	1.03065	1.26611	1.16054	1.06087	0.477595	1.2494	1.05695	1.10093	0.962428	1.0431	1.03494	0.93746	1.06147	0.862345	0.876342	0.995087	1.14376	0.948404
1135	Anagrelide HCl	L1300-09	0.922949	1.16021	1.07301	1.01012	0.909968	1.30573	1.0864	0.975543	1.01129	1.08985	1.03009	0.905585	0.993919	0.968797	0.947121	0.939964	1.18753	0.986906
1136	Antipyrine	L1300-09	1.22618	1.10882	1.2541	0.99562	1.11512	1.26855	1.08485	0.551154	1.00241	1.10212	1.01069	0.914692	1.07393	0.934963	0.88698	1.0109	1.13805	1.01918
1137	Atomoxetine HCl	L1300-09	0.813587	1.168	1.14695	1.09107	1.02027	1.05337	0.94537	0.97692	0.891357	1.08108	0.997954	0.928922	1.04981	0.934138	0.892707	1.00467	1.0448	0.97445
1138	Betahistine 2HCl	L1300-09	0.889809	1.05743	1.08961	0.874792	0.1842	1.05337	1.14219	0.828109	0.823246	1.09102	1.01796	0.927784	1.04458	0.904018	0.853432	1.00563	1.0023	0.909335
1139	Brinzolamide	L1300-09	0.962717	1.02628	1.16657	0.786588	0.960706	0.971131	1.01356	1.0844	1.00685	1.00044	1.04343	1.02455	0.963361	0.961782	0.986397	0.946675	1.08921	1.01975
1140	Carbenicillin disodium	L1300-09	0.947804	1.04808	1.40049	1.17565	1.13167	1.18068	1.00581	1.06648	1.26152	1.07173	1.08465	1.04333	0.977434	0.959307	0.961031	0.930377	1.10253	0.946139
1141	Flumequine	L1300-09	0.999171	0.984232	1.17714	1.15149	1.13939	1.20096	1.17164	1.1588	0.975754	1.05478	1.05798	0.942014	0.985073	0.916808	0.948348	0.974476	1.08984	0.998797
1142	Amitriptyline HCl	L1300-09	0.941176	1.15865	1.22241	1.08987	0.209568	1.38347	1.11895	1.01688	1.21266	1.07699	1.09375	0.913554	1.01804	0.917221	0.923392	1.03823	1.15772	0.976715
1143	Adrenalone HCl	L1300-09	1.16321	1.11349	1.2858	1.0802	0.996002	1.40037	1.25223	1.12022	0.913567	1.08576	1.01796	0.889079	0.960949	0.920522	0.891071	0.996046	1.0816	0.938778
1144	Azatadine dimaleate	L1300-09	1.23944	1.08857	1.26467	1.03187	0.983869	1.32714	1.18404	1.03204	1.17564	1.11381	1.03069	0.939737	1.06147	0.967559	0.848522	0.995087	1.11141	0.92802
1145	(+,-)-Octopamine HCl	L1300-09	1.11185	1.26299	1.13488	1.11161	1.09196	1.08604	1.0864	1.17671	1.00241	1.04719	1.00705	0.924938	1.00477	0.888751	0.911936	1.02912	1.03656	1.00106
1146	Ropinirole HCl	L1300-09	0.919635	1.01071	1.18468	0.991995	0.264718	1.18856	1.05231	0.989321	0.883953	1.11088	1.01675	0.922661	1.06267	0.904843	0.902935	0.998922	1.02577	0.941043
1147	Azlocillin sodium salt	L1300-09	0.573322	0.985789	1.20581	0.592056	0.981663	1.1266	0.996513	0.939718	0.972793	1.03316	1.0701	1.02853	0.940443	0.964671	0.972077	0.919832	1.05749	0.937646
1148	Azacyclonol	L1300-09	1.08368	1.3175	1.33862	1.14303	0.961809	1.23701	1.1019	1.196	1.29262	1.01388	1.06586	0.980149	0.99995	0.930837	0.979851	0.980707	1.05305	0.976148
1149	Reboxetine mesylate	L1300-09	1.02071	0.654078	1.10017	1.17686	1.08534	1.21448	1.27392	1.24836	1.12974	1.06939	1.03736	0.940875	0.995527	0.889989	0.951212	1.00995	1.1038	0.967089
1150	Triflusal	L1300-09	1.13505	1.19914	1.3039	1.16115	0.615469	1.31474	1.33747	1.21529	1.25856	1.03784	1.04646	0.964781	1.01201	0.867296	0.921346	1.01282	1.06193	0.98181
1151	Trifluoperazine 2HCl	L1300-09	1.21127	1.38291	1.10772	1.06328	1.13829	1.44994	1.19489	1.01963	1.03794	1.04894	1.04828	0.914692	0.990702	0.967146	0.962667	0.977831	1.12346	0.998231
1152	Catharanthine	L1300-09	1.36868	1.19603	1.31447	1.24815	1.13498	1.39473	1.20728	1.12435	1.25264	1.06881	1.03736	0.952828	1.0478	0.945691	0.891889	1.01809	1.18309	0.951801
1153	Meptazinol HCl	L1300-09	1.0174	1.39225	1.319	1.05483	0.937543	1.19645	1.03371	1.0527	1.18897	1.04719	1.00826	0.93006	1.01724	0.886276	0.918891	1.0133	0.998493	0.956897
1154	Fexofenadine HCl	L1300-09	1.07871	1.19291	1.23599	0.966621	0.152213	1.2325	1.09415	0.741302	1.00981	1.0916	1.02463	0.895909	1.05141	0.889989	0.871024	1.00995	0.990247	0.949536
1155	Amidopyrine	L1300-09	0.919635	1.13841	1.24203	0.583598	0.90335	1.11984	1.1112	1.06924	0.886915	1.0355	0.951876	1.04447	0.946474	1.01501	0.935256	0.956741	1.05432	0.894048
1156	Moclobemide	L1300-09	1.08036	1.24586	1.45331	1.08987	1.21439	1.3384	1.14994	1.33655	1.39774	0.992257	1.02221	0.949982	1.01804	0.952293	0.952439	0.940923	1.05622	0.96539
1157	Pergolide mesylate	L1300-09	1.16321	0.0529492	1.37333	1.15028	1.22542	1.27419	1.29872	1.27041	1.21414	1.03141	1.00523	0.977873	0.958134	0.943215	0.918891	0.972079	1.06954	0.971619
1158	Lithocholic acid	L1300-09	1.22618	1.32996	1.40502	1.23728	-0.0893423	1.40375	1.4568	1.27868	1.33407	1.03141	1.05434	0.897617	0.995527	0.871422	0.867342	0.985021	1.07018	0.952367
1159	Ethambutol HCl	L1300-09	1.41011	1.28168	1.37483	1.08503	1.01475	1.57499	1.48005	0.960386	1.20081	1.03608	1.05616	0.89534	0.995527	0.95353	0.915618	0.96441	1.13869	0.924623
1160	Pentamidine	L1300-09	1.3024	1.24119	1.28278	1.06087	1.0699	1.45332	1.4196	1.13262	1.23487	1.06764	1.02402	0.97275	1.03413	0.935788	0.877979	0.998922	1.17485	0.965957
1161	Mirabegron (YM178)	L1300-09	0.89478	1.38135	1.25259	1.08987	1.02137	1.27193	0.953119	1.21116	1.32223	0.935573	0.465025	0.227677	0.946072	0.603641	0.280659	1.00371	0.693997	0.344823
1162	Acebutolol HCl	L1300-09	1.06214	1.16021	1.14997	1.08503	0.134565	1.09055	1.19799	1.02928	0.928373	0.468663	0.320728	0.240199	0.689149	0.360617	0.257339	0.623607	0.33558	0.229882
1163	Ampiroxicam	L1300-09	1.07871	1.11038	1.32654	0.990787	0.944161	1.15815	1.04921	0.823975	1.0261	0.987582	1.02402	1.04504	0.962557	0.992728	0.991306	0.965848	1.05495	0.917829
1164	Desloratadine	L1300-09	1.06545	1.26922	1.42313	1.2264	1.23314	1.23025	1.28632	0.903893	1.37257	0.982323	1.04343	0.967627	0.979444	1.00304	0.951621	0.99988	1.06954	0.957463
1165	Hyoscyamine (Daturine)	L1300-09	1.25601	0.260074	1.32352	1.34844	0.668413	1.41276	1.38086	1.1588	1.28965	0.987582	1.01675	0.943721	0.946876	0.925886	0.938529	0.959617	1.06574	0.938212
1166	Cyclamic acid	L1300-09	1.2908	1.25832	1.34465	1.36294	0.323177	1.30798	1.50949	1.21943	1.34592	1.02966	1.00947	0.85265	0.987888	0.837176	0.815383	0.986459	1.07906	0.89518
1167	Ouabain	L1300-09	1.34714	1.3284	1.27221	1.37019	0.930925	1.50514	1.4475	1.17809	1.17416	0.992841	1.02281	0.898186	0.982661	0.934551	0.925437	0.974955	1.10316	0.973317
1168	Allylthiourea	L1300-09	1.31069	1.47168	1.31598	1.12611	1.19123	1.54344	1.37931	0.852911	1.41107	1.07232	1.01978	0.975027	1.01241	0.941152	0.934029	0.98598	1.08794	0.96539
1169	Avanafil	L1300-09	0.780447	-0.0918824	-0.166006	0.598097	-0.0617675	-0.0687227	0.536226	-0.107475	-0.152508	0.736888	0.751194	0.723444	0.765945	0.71587	0.775289	0.735291	0.751725	0.751362
1170	Sodium Picosulfate	L1300-09	1.05551	1.20537	1.41105	1.14786	0.386047	1.28207	1.1112	1.06235	1.06904	1.08868	1.01917	0.894771	1.05463	0.891227	0.852204	1.02001	1.04417	0.922924
1171	Tolcapone	L1300-09	1.05054	1.1789	1.26618	0.924332	1.13277	1.16941	1.02751	1.17809	1.12382	0.981154	0.940356	0.888509	0.966176	0.900717	0.890253	0.922708	0.880501	0.740604
1172	Probenecid (Benemid)	L1300-09	1.11019	1.35332	1.40653	1.29165	1.20336	1.36882	1.23828	1.31726	1.4777	0.986413	1.01857	0.978442	0.978238	0.976224	0.991715	0.98598	1.05305	0.966523
1173	Procaine (Novocaine) HCl	L1300-09	1.10853	1.01071	1.36276	1.3726	0.691576	1.39811	1.42735	1.23872	1.39182	0.999854	1.00826	0.911846	0.965372	0.936614	0.94303	0.96393	1.07335	0.970486
1174	Homatropine Methylbromide	L1300-09	1.24606	1.36889	1.48953	1.35085	0.124638	1.51979	1.4816	1.30486	1.43476	1.02966	1.04646	0.995518	0.971805	0.948166	0.948348	1.00324	1.1038	0.987473
1175	Homatropine Bromide	L1300-09	1.22784	1.29258	1.28429	1.34965	1.19895	1.54006	1.58543	1.09817	1.20822	0.96187	1.01917	0.93063	0.962557	0.922585	0.939757	1.03439	1.10063	0.982943
1176	Hydroxyzine 2HCl	L1300-09	1.23612	1.44832	1.48048	0.970246	1.12615	1.57499	1.36381	1.15191	1.28521	1.0279	1.02281	0.992672	0.995929	0.940327	0.943848	1.01186	1.11014	1.02088
1177	Flavoxate HCl	L1300-09	1.22949	1.51217	1.45482	1.07416	1.38977	1.25391	1.1267	1.196	1.38145	1.0092	0.970671	0.891925	1.00839	0.920522	0.954894	1.01714	1.08477	0.977847
1178	Aclidinium Bromide	L1300-09	1.18144	1.26144	1.3356	1.08987	0.84048	1.30686	1.28942	1.24836	1.17564	1.05888	0.991285	0.853789	1.04297	0.892465	0.823566	1.01618	1.02831	0.896313
1179	Diphemanil methylsulfate	L1300-09	1.07539	1.10726	1.08508	0.896541	0.965118	1.09506	0.976366	1.08577	0.981677	1.04953	1.04464	1.05585	0.941649	0.970035	0.98026	0.967286	1.05559	0.911034
1180	Vitamin D2	L1300-09	1.05054	1.36266	1.24958	1.21311	1.28499	1.16716	1.25223	1.14916	1.34888	0.973557	1.00705	0.968196	0.96497	1.00593	0.985169	0.972558	1.03338	0.982377
1181	Doxapram HCl	L1300-09	1.06379	0.925054	1.15752	1.35689	1.06328	1.38685	1.28167	1.2525	1.30002	1.02031	1.0022	0.93006	0.954114	0.935788	0.916437	0.997963	1.08794	0.938778
1182	Dibucaine HCL	L1300-09	1.29246	1.25988	1.23448	1.26265	0.489728	1.34516	1.45215	1.17947	1.13122	1.01972	1.03251	0.973319	0.986279	0.922585	0.944666	1.00084	1.11775	0.982943
1183	Methazolamide	L1300-09	1.20464	1.37979	1.16657	1.31581	1.19233	1.36544	1.43665	1.1712	1.19785	1.04368	1.03494	0.944859	0.993517	0.946929	0.950394	1.02816	1.13361	0.99087
1184	norethindrone	L1300-09	1.19967	1.39692	1.26165	1.07899	1.24859	1.49049	1.30957	1.21116	1.28669	1.05186	1.00705	0.943152	0.996331	0.927124	0.9148	1.03056	1.14567	0.912733
1185	olsalazine sodium	L1300-09	1.27589	1.3502	1.47142	0.950914	1.12836	1.22462	1.18869	1.29659	1.43476	1.04602	0.961576	0.928922	1.02247	0.936614	0.93362	1.00707	1.0835	0.971052
1186	nafcillin sodium monohydrate	L1300-09	1.10688	1.27078	1.14092	0.954539	0.673928	1.18181	1.48005	1.17947	1.12382	1.11147	0.997954	0.908431	1.06991	0.906493	0.875933	1.00132	1.06383	0.952367
1187	tetrahydrozoline hydrochloride	L1300-09	0.972659	1.03718	1.24203	0.844585	0.986075	1.28207	0.965517	1.13951	1.04238	1.02031	1.04828	1.04219	0.971805	0.953118	0.994988	0.969682	1.041	0.98181
1188	toltrazuril	L1300-09	1.08534	1.16955	1.24052	1.1672	1.24087	1.19645	1.21503	0.95763	1.40515	1.03375	1.01008	0.97958	0.988692	0.976224	0.992533	0.958179	1.04988	1.02541
1189	Pheniramine Maleate	L1300-09	1.24772	0.636948	1.2043	1.30131	1.20888	1.42064	1.29407	1.32277	1.37997	1.01972	1.02402	0.959089	0.97663	0.964671	0.948757	0.974476	1.07398	0.948404
1190	Estradiol Cypionate	L1300-09	1.39685	1.34553	1.33409	1.38348	-0.250379	1.23025	1.4444	1.14227	1.21562	1.00862	1.07071	0.975027	0.999548	0.971685	0.932392	1.0109	1.13298	0.993701
1191	Bisacodyl	L1300-09	1.33223	1.3393	1.22996	1.28923	1.08314	1.43416	1.28632	1.0155	1.18305	1.04953	1.02463	0.928353	0.977434	0.959307	0.961031	0.994608	1.12346	1.03164
1192	Carbimazole	L1300-09	1.3256	1.34553	1.33258	1.17928	1.20116	1.27306	1.4816	1.23183	1.31038	1.06472	1.01614	0.987549	1.00759	0.967146	0.921755	1.01282	1.1463	1.01522
1193	Bextra (valdecoxib)	L1300-09	1.19967	1.37045	1.35522	1.0657	0.601131	1.21222	1.16854	1.16569	1.7146	1.05888	0.985828	0.915261	1.01643	0.907319	0.899253	1.05021	1.03529	0.884422
1194	valganciclovir hydrochloride	L1300-09	1.10688	1.11816	1.1711	1.03066	0.295602	1.23363	1.18869	1.2773	1.12086	1.0466	1.02948	0.885094	1.04418	0.925886	0.9103	0.995566	0.982634	0.927454
1195	Nabumetone	L1300-09	1.03065	1.04185	1.19072	1.03912	1.07652	0.957612	0.934522	1.04306	1.06459	1.06413	1.08526	1.06439	1.01684	0.985301	0.955712	0.933733	1.03973	1.0339
1196	Sertraline HCl	L1300-09	1.07374	1.17734	1.1379	1.19136	1.2166	1.25278	1.15924	1.15742	1.28669	0.963623	1.01372	0.868588	0.961351	0.958894	0.884525	0.858478	0.983903	0.905372
1197	Spironolactone	L1300-09	1.12345	0.685225	1.3522	1.2989	1.08976	1.41614	1.26153	1.3269	1.36517	1.00161	1.02706	0.971612	0.963763	0.927536	0.946712	1.00659	1.0835	0.978979
1198	Retapamulin	L1300-09	1.33223	1.46077	0.615733	1.27594	0.620984	0.881003	1.24138	1.37375	0.792153	1.00161	1.00765	0.81053	1.00678	0.960132	0.902526	1.0109	1.11775	0.856678
1199	Methyclothiazide	L1300-09	1.22452	1.26611	1.22241	1.28319	1.00703	1.37671	1.26308	0.927317	1.24968	1.01505	1.04767	0.93006	1.0096	0.994791	0.920119	0.998922	1.09111	0.980112
1200	Ropivacaine HCl	L1300-09	1.25601	1.32217	1.28881	1.21915	1.4019	1.54006	1.41651	1.43851	1.39182	0.19927	0.180068	0.145144	0.312007	0.259529	0.183696	0.298622	0.247403	0.167599
1201	Sodium Nitroprusside	L1300-09	1.26761	1.25521	1.31296	1.04274	0.487522	1.21898	1.05695	1.31726	1.42587	1.05362	1.03918	0.972181	1.03332	0.909794	0.958985	0.9855	1.0207	0.986906
1202	Erythromycin Ethylsuccinate	L1300-09	1.12179	1.32217	1.00057	1.02462	0.330898	1.08604	1.31422	1.16156	1.12678	1.06238	0.999773	0.936891	1.01684	0.931662	0.922573	0.958179	1.00737	1.00503
1203	Ronidazole	L1300-09	0.560066	0.895464	1.18921	0.857876	0.834965	1.23363	0.861682	1.04306	0.980196	1.01446	0.930049	0.513981	0.959743	0.910619	0.680781	0.967286	0.927444	0.620568
1204	Vitamin D3 (Cholecalciferol)	L1300-09	1.07374	1.14619	1.0549	1.0512	1.15924	1.1097	1.04301	1.11746	1.16972	0.40263	0.453505	0.351192	0.610745	0.474083	0.398895	0.666747	0.645151	0.60528
1205	Escitalopram oxalate	L1300-09	1.07042	1.23029	0.931145	1.15995	1.06659	1.31024	1.10655	1.12711	1.23191	1.0729	1.0507	0.721167	0.99231	1.03193	0.826838	1.03919	0.994687	0.834029
1206	Guanabenz acetate	L1300-09	0.932891	1.25521	1.17714	1.13095	1.28499	1.2494	0.998063	1.15605	1.1638	1.01622	1.05676	1.00349	0.987486	0.887101	0.958576	1.00467	1.07081	1.02937
1207	tinidazole	L1300-09	1.14333	1.22562	1.12281	1.09832	0.590101	1.25841	1.10655	1.1712	1.03794	1.04076	0.982797	0.865742	0.968588	0.960957	0.951621	0.988376	1.08223	1.02881
1208	Guanidine HCl	L1300-09	1.15493	1.11349	1.18921	0.842169	0.960706	1.30798	1.1081	1.33793	1.18305	1.01738	1.01675	0.975596	0.985877	0.958482	0.921755	1.00947	1.1241	1.00389
1209	Decamethonium bromide	L1300-09	1.26761	1.30193	1.39596	1.03549	1.17579	1.06915	0.932972	1.33517	1.26744	1.00394	1.00644	0.723444	0.997135	0.911032	0.875524	0.974955	1.07652	0.86234
1210	Aminosalicylate sodium	L1300-09	1.2063	1.19603	1.2375	1.29165	0.328692	1.07703	1.13134	0.898381	1.01425	1.00102	1.03554	0.856635	1.04217	0.996854	0.922164	0.952906	0.969947	0.905938
1211	Sodium nitrite	L1300-10	0.715339	0.899478	0.577718	0.759038	0.816562	0.808215	0.705342	0.817943	0.886975	0.919887	1.00062	1.00071	0.782355	1.18497	1.02151	0.871584	0.996038	0.865983
1212	Pyrithione zinc	L1300-10	0.806785	0.922884	0.987063	0.877084	0.920558	0.951429	1.14985	0.99899	0.73197	0.984847	1.16246	1.18777	0.9501	1.00756	1.06291	0.912136	1.15879	0.812094
1213	Propranolol HCl	L1300-10	0.839233	0.83093	0.860398	0.903054	0.995025	0.821538	0.989438	0.900384	1.01492	0.950047	1.11077	1.12802	0.952392	1.04729	1.03747	0.965031	1.1277	0.833399
1214	Mequinol	L1300-10	0.921829	0.125392	-0.471133	1.02464	0.451934	-0.329725	1.07761	0.176197	-0.373981	0.796346	0.878154	0.859175	0.735148	1.00711	-0.0967641	0.836321	0.629077	-0.146628
1215	Mefenamic acid	L1300-10	0.932153	0.929572	0.883568	0.977424	1.00401	0.853733	0.912291	0.855122	0.944795	0.958167	1.12308	1.14225	0.786938	1.06715	1.06939	0.981487	1.13197	0.991932
1216	Ticagrelor	L1300-10	0.851032	1.08339	0.885113	1.11908	1.14781	0.827089	0.64289	1.02647	0.79594	0.968607	1.03569	1.04125	0.912976	1.02787	1.04046	0.985601	1.07955	0.86097
1217	triamterene	L1300-10	1.30383	0.879415	1.0643	0.946732	1.13754	1.05246	1.05311	0.96181	1.0592	0.963387	1.07015	1.08108	0.886394	1.10326	1.11129	0.917426	1.08077	1.0289
1218	sulfacetamide sodium	L1300-10	0.867257	0.854336	0.85113	0.885347	0.960359	1.12351	0.84739	1.13801	0.777487	0.905387	1.05908	1.06828	0.991349	0.996727	0.907787	0.78519	0.913746	0.795175
1219	Spiramycin	L1300-10	1.03392	0.9279	0.818691	1.01874	0.914139	0.905912	0.813103	0.893918	0.711056	0.969187	1.08123	1.09388	0.927643	1.13937	1.01951	1.11078	1.07467	0.985666
1220	Lomerizine HCl	L1300-10	0.988201	1.14023	0.749179	0.169987	0.970631	0.994727	0.968621	1.02809	0.872213	0.991227	1.16	1.18492	0.987683	1.03419	1.01004	0.950926	1.12892	0.923631
1221	Levobetaxolol HCl	L1300-10	1.0413	0.909509	0.634872	0.597314	1.07463	0.951429	0.90127	0.976359	0.752883	0.720945	0.444923	0.358464	0.824062	0.56111	0.387555	0.801058	0.51082	0.219315
1222	Loxapine Succinate	L1300-10	1.25221	0.869383	1.13844	1.17574	0.925694	1.12462	1.04944	1.0491	1.07397	0.951787	1.09969	1.11522	1.00693	1.04999	0.97213	0.980311	1.09418	0.872875
1223	Flumethasone	L1300-10	1.17994	1.04995	1.13999	1.16276	1.04253	0.990286	0.62942	0.801778	1.09242	0.992967	1.11015	1.12731	0.9776	1.02968	1.04096	1.04437	1.09784	1.01386
1224	Halobetasol Propionate	L1300-10	1.09145	1.06332	0.937633	1.21352	1.12342	1.02581	0.945354	1.05718	0.893126	0.935547	1.07323	1.08464	0.982183	0.989505	0.992581	1.03908	1.11673	0.898567
1225	Fenspiride HCl	L1300-10	0.551622	0.994775	1.01178	1.12144	1.13369	1.12462	1.04454	1.15579	0.864832	0.966287	1.07015	1.08108	0.995932	1.09333	1.06042	0.959154	1.06065	0.995692
1226	Pramoxine HCl	L1300-10	1.07375	1.10512	0.997876	1.07894	1.04381	1.33555	1.00903	1.31744	0.873443	0.944827	1.06954	1.08037	0.987683	0.94978	0.998067	0.979136	1.02469	0.892927
1227	Difluprednate	L1300-10	0.840708	0.98976	0.861942	0.716541	0.821698	1.00805	0.893923	0.981208	0.991542	0.954687	1.12062	1.1394	0.930392	1.10281	1.01453	1.03967	1.06736	0.823373
1228	Droperidol	L1300-10	1.12979	1.13856	0.540645	0.592593	1.02584	1.16681	1.13394	1.17357	1.29294	0.968027	1.136	1.15718	0.951934	1.01975	1.0255	0.970908	1.09113	0.956842
1229	Dydrogesterone	L1300-10	1.13422	0.986416	0.815601	1.20643	1.09902	1.08132	1.3666	0.950495	1.1527	0.955847	1.14215	1.1643	0.964308	1.03149	1.02899	1.02792	1.12892	0.912352
1230	Dexlansoprazole	L1300-10	0.90708	0.819227	0.985518	1.37052	1.06436	1.08465	1.19026	0.997373	1.24496	0.960487	1.072	1.08321	1.00097	1.02833	0.948688	1.01969	1.1021	0.906086
1231	Esmolol HCl	L1300-10	1.0531	1.10512	1.09519	1.33274	1.20302	1.22787	1.08985	0.923015	1.06535	0.981947	1.11323	1.13087	1.01931	1.01749	1.05443	1.05671	1.07711	1.06274
1232	Voglibose	L1300-10	1.14602	1.10345	1.03495	1.2808	1.18761	1.15126	1.01883	1.13477	1.04936	0.976147	1.12492	1.14438	0.953767	0.991762	1.04346	1.01322	1.10088	0.936164
1233	Eprosartan Mesylate	L1300-10	1.36431	1.02989	0.911373	0.931386	1.19018	1.1224	1.16088	0.956961	1.01984	0.945407	1.06277	1.07255	0.980808	1.03645	1.07239	0.935057	1.05395	0.892927
1234	Diminazene Aceturate	L1300-10	1.06932	1.09007	0.891292	1.03881	1.06949	1.13461	0.983315	1.28672	0.970629	0.947727	1.06831	1.07895	1.07385	0.953843	1.05293	0.961505	1.01493	0.967494
1235	Closantel Sodium	L1300-10	0.877581	0.951306	0.931454	1.19699	0.903868	1.00139	0.90372	0.868054	0.984161	0.968027	1.07077	1.08179	0.884102	1.10552	1.0245	1.03262	1.07467	0.891047
1236	Closantel	L1300-10	1.26696	1.02989	0.556092	1.05888	0.948804	1.06356	1.06536	1.13639	0.970629	0.387443	0.369846	0.271693	0.419364	0.315991	0.321716	0.346165	0.287108	0.294509
1237	Clofazimine	L1300-10	1.17404	1.02153	0.792431	1.27372	1.21586	1.17458	1.35925	1.05718	1.1121	0.973827	1.12615	1.1458	1.02435	1.04277	1.06341	1.0285	1.14721	0.882275
1238	Dicloxacillin Sodium	L1300-10	1.25074	0.957994	1.04267	0.643353	1.117	1.1446	1.07883	1.14447	0.409657	0.969187	1.11815	1.13656	1.04222	1.03465	1.10082	1.00676	1.11429	0.973134
1239	Triclabendazole	L1300-10	1.23599	1.06165	0.866577	1.21352	1.07848	0.83819	1.25762	0.979592	0.834077	0.461103	0.283077	0.171408	0.323575	0.232479	0.133674	0.29092	0.173728	0.0889794
1240	Isovaleramide	L1300-10	1.24926	1.1954	0.885113	1.426	1.32884	1.15126	1.15965	1.16549	1.07889	0.966287	1.09662	1.11166	0.995474	0.984088	1.06141	1.07141	1.11186	0.918618
1241	Sulconazole Nitrate	L1300-10	0.859882	1.00146	1.09519	1.14387	1.20173	1.13683	1.12169	1.03617	1.07766	0.986007	1.04738	1.05477	1.09997	1.0035	0.978615	0.94211	1.05151	0.846558
1242	Tilmicosin	L1300-10	1.12684	1.01651	0.917552	1.11672	1.11956	1.02914	1.11557	1.42574	1.02599	0.970927	1.01723	1.01991	0.976683	0.984088	1.09633	1.00676	0.974093	0.917365
1243	Troxipide	L1300-10	0.728614	1.11181	0.418614	1.05297	0.915423	1.3078	0.875555	0.893918	0.970629	0.958167	1.07138	1.0825	0.888685	1.1141	0.916765	1.03321	1.032	0.904206
1244	Deoxyarbutin	L1300-10	1.03097	1.14525	0.0123576	0.779106	1.0207	1.26117	1.04577	1.17842	0.870983	0.846806	0.563077	0.495021	0.96385	0.681639	0.349149	1.0814	0.811338	0.344012
1245	Clorprenaline HCL	L1300-10	1.28761	0.917868	0.251786	0.724804	1.11956	1.07577	1.35313	1.06203	1.14532	0.970927	1.08615	1.09957	0.959267	1.02065	0.979113	0.977961	1.09966	0.860343
1246	Carprofen	L1300-10	1.31416	1.01484	0.903649	0.949093	1.16578	1.03136	1.24904	1.07335	1.12932	0.945407	1.06154	1.07112	1.01977	0.989956	0.889831	1.00323	1.08199	0.805201
1247	Dropropizine	L1300-10	1.24779	1.25559	1.01796	1.20525	1.28134	1.10019	1.18659	1.00707	0.984161	1.04459	1.17785	1.20555	1.05322	0.973705	1.04645	1.12548	1.10271	1.07089
1248	Amprolium HCl	L1300-10	1.03687	1.19373	1.03958	1.51099	1.20302	1.11019	0.678402	1.22207	0.816854	0.983687	1.11077	1.12802	0.959267	0.833766	1.01951	1.08022	1.12039	0.950576
1249	Bacitracin	L1300-10	1.23599	1.05496	0.959259	1.23122	1.30316	1.04246	1.08128	1.02647	0.97432	0.969187	1.02277	1.02632	1.03993	0.926306	1.08336	0.997943	1.04358	0.98504
1250	Azithromycin Dihydrate	L1300-10	1.03097	1.08506	0.710562	1.17574	1.14267	1.06356	1.11067	1.26894	1.10349	0.981947	1.03077	1.03556	0.94735	0.957003	1.06939	1.01087	0.994819	0.946816
1251	Ampicillin Trihydrate	L1300-10	0.589971	0.94629	0.92682	0.766121	0.911571	0.946989	0.940456	0.903617	0.873443	0.939027	1.06892	1.07966	0.915268	1.10507	0.86988	1.06259	1.04419	0.85533
1252	Amfenac Sodium (monohydrate)	L1300-10	1.15192	1.12184	0.860398	0.938468	1.13754	1.08132	1.08985	1.10729	0.906658	0.423983	0.384	0.288051	0.370782	0.360682	0.314234	0.369086	0.343188	0.287617
1253	Penfluridol	L1300-10	1.34956	1.03156	0.61788	0.875904	1.15808	1.16014	1.37517	1.05072	0.97801	0.938447	1.09046	1.10455	0.955142	1.01388	1.03298	1.02204	1.09296	0.855957
1254	Ethamsylate	L1300-10	1.36578	0.942947	1.15544	1.23713	1.15423	1.15681	1.10455	1.01515	0.617561	0.918147	1.10031	1.11593	1.01839	1.00937	0.974624	1.03144	1.10881	0.965614
1255	Chlorzoxazone	L1300-10	1.31121	0.924556	-0.478857	1.40947	1.02327	-0.343047	0.822899	0.716104	-0.376442	0.963387	1.05723	1.06615	0.984016	0.955197	0.517738	1.05025	0.947272	0.56646
1256	Bezafibrate	L1300-10	1.31121	1.2372	1.06893	1.3292	1.27363	1.22676	1.17312	1.14286	1.09857	0.995867	1.04492	1.05192	0.987224	0.95926	1.02301	1.09962	1.10332	0.985666
1257	Penicillin G Sodium	L1300-10	1.65044	1.0466	1.07357	1.31504	1.26593	1.14016	1.2319	0.995757	0.420729	0.980207	1.00431	1.00498	1.06101	1.00079	1.07039	1.03321	1.01981	0.995692
1258	Benzoic acid	L1300-10	0.960177	1.19206	0.883568	1.12026	1.09389	1.19345	1.20251	1.29157	0.969399	0.966867	0.979077	0.975818	0.965683	0.94662	1.027	1.01029	1.00091	0.982533
1259	Benzethonium chloride	L1300-10	1.13274	1.07503	0.880479	0.972702	0.971915	0.951429	0.991887	0.927864	1.07151	0.910607	1.01662	1.0192	0.905643	1.04683	0.961656	1.02674	0.997257	0.905459
1260	Doxofylline	L1300-10	1.33776	1.24389	0.738366	1.4142	1.10929	1.19123	1.24047	1.20105	1.10349	0.933807	1.096	1.11095	0.985849	1.05045	1.00056	1.06671	1.0893	0.878515
1261	Benzydamine Hydrochloride	L1300-10	1.17552	1.00648	-0.0355281	1.12616	1.13882	0.581737	1.44007	1.02809	0.339536	0.959907	1.09969	1.11522	0.949184	1.02652	0.744186	0.967969	1.08991	0.530117
1262	Chlorpropamide	L1300-10	1.39086	0.921212	1.01487	1.25483	1.08875	1.30669	1.20251	1.04263	1.01492	0.960487	1.07754	1.08962	1.03947	1.00124	1.00256	1.06906	1.10576	0.890421
1263	Cyromazine	L1300-10	1.31858	1.28903	1.21413	1.45787	1.31472	1.20344	1.28333	1.14124	1.12686	0.986587	1.10154	1.11735	1.06056	0.95926	0.949186	1.05965	1.04358	0.995692
1264	Teriflunomide	L1300-10	1.46608	1.15026	1.123	1.55113	1.2762	1.15903	1.28211	1.34815	1.0063	1.00805	1.01908	1.02205	1.00327	0.94346	1.04096	1.07023	1.14599	0.954335
1265	Coumarin	L1300-10	1.63569	1.02821	1.02105	1.20525	1.27106	1.05024	1.13638	0.945646	0.926342	0.975567	1.01292	1.01494	1.05597	0.987699	1.03099	1.04496	1.03383	0.988799
1266	Choline Chloride	L1300-10	1.31268	0.951306	0.724464	1.25601	0.948804	0.770469	1.167	1.29319	0.711056	0.986587	0.999385	0.999289	0.937726	0.926306	1.04695	1.03027	0.979579	0.948069
1267	Cetylpyridinium Chloride	L1300-10	1.08407	1.11515	0.985518	0.894791	0.995025	1.19345	0.995561	0.950495	1.1244	0.937287	1.06646	1.07681	0.936809	1.04909	0.962155	0.98854	1.02164	0.951202
1268	1-Hexadecanol	L1300-10	1.42183	1.16029	0.684302	1.15095	1.06564	1.28671	1.00536	1.08466	1.1773	0.964547	1.08185	1.09459	1.00372	1.04006	1.00754	1.08081	1.10088	0.89982
1269	Sulfaguanidine	L1300-10	1.36873	0.94629	-0.401622	1.32094	1.03483	0.0921454	1.48293	0.948879	-0.172228	0.989487	1.07569	1.08748	0.926268	0.986345	0.102251	1.02792	0.997257	0.0125323
1270	Trometamol	L1300-10	1.21386	0.862696	1.00097	1.4803	1.00915	1.09797	1.23925	1.17842	0.930032	0.942507	1.08554	1.09886	1.05643	1.01794	0.98061	1.02204	1.08504	0.995065
1271	Uracil	L1300-10	1.34513	1.172	1.10137	1.44017	1.38276	1.04135	0.968621	1.08628	0.846379	0.994707	1.10154	1.11735	1.04956	0.977768	0.993079	1.07317	1.04602	1.07214
1272	Climbazole	L1300-10	1.46903	1.16029	1.20641	1.51217	1.19275	1.1557	1.21353	1.29804	1.04321	1.00573	1.03385	1.03912	1.04176	0.935335	1.09383	1.09198	1.09966	0.968121
1273	Mezlocillin Sodium	L1300-10	1.77286	1.04326	0.946901	1.27844	1.16578	1.06023	1.23802	0.989291	1.04813	1.01327	0.978462	0.975107	1.06193	0.98183	1.04495	1.06318	1.06492	0.98316
1274	Nicardipine HCl	L1300-10	1.23156	1.18203	1.01641	1.18637	1.04895	1.29226	1.107	1.3724	1.02107	0.998767	0.950154	0.94239	0.990433	0.936689	1.02849	1.04496	0.975312	1.01324
1275	Nifuroxazide	L1300-10	1.12242	1.06165	1.03031	0.867641	0.921842	1.05357	0.884127	0.926248	1.08504	0.916987	1.06585	1.0761	0.934059	1.02472	0.944697	1.00029	1.01981	0.882275
1276	Penciclovir	L1300-10	1.17109	1.23051	0.497393	1.30913	1.28005	1.10464	0.813103	1.09598	0.942334	0.966867	1.08062	1.09317	1.04818	0.986796	0.849928	1.07552	1.0448	0.721861
1277	Tiratricol	L1300-10	1.14454	0.871055	0.645684	1.28789	1.35837	0.905912	1.45232	0.995757	0.870983	0.969187	1.00185	1.00213	0.890977	0.972351	0.183553	1.0432	1.00396	0.105898
1278	Domiphen Bromide	L1300-10	1.23156	0.869383	1.16161	1.23476	1.14653	1.13572	0.846166	1.09113	1.15147	1.02951	0.926154	0.914651	1.03626	0.873491	0.733213	0.950338	0.882048	0.726247
1279	Salicylanilide	L1300-10	0.79646	1.15193	1.09674	1.18046	1.30958	1.18901	0.982091	1.05233	1.14655	0.992967	0.935385	0.92532	1.03672	0.897867	0.397032	1.0144	0.923499	0.343385
1280	Sasapyrine	L1300-10	1.36283	1.12853	-0.23016	1.4142	1.1247	0.00444074	1.18537	1.34492	-0.0196832	1.00805	0.960615	0.954481	1.02481	0.928112	0.105243	1.12489	1.0698	-0.0106525
1281	Cyclandelate	L1300-10	1.49705	1.10512	1.07511	0.809798	1.17477	1.09908	1.18292	0.90685	0.813163	1.06895	1.00062	1.00071	1.08118	1.0035	1.05942	1.05848	1.0381	1.07026
1282	Cinchophen	L1300-10	1.21681	0.974713	0.966982	1.12852	1.28647	1.38551	1.19761	1.31097	1.03091	1.01269	0.956923	0.950213	0.999599	0.938495	1.03847	1.01264	1.00274	1.04331
1283	Betamipron	L1300-10	1.01475	1.04326	0.936088	1.06242	0.926978	1.0902	1.24782	0.93433	0.874673	0.945407	1.04431	1.05121	0.966142	1.02065	0.934722	0.941522	1.06004	0.896687
1284	Chlorquinaldol	L1300-10	1.22566	1.31243	0.906739	-0.00708278	1.10159	1.03136	1.167	1.06042	1.03829	1.00457	1.04492	1.05192	1.05826	1.00395	0.977617	1.0191	1.04541	0.854704
1285	Azaguanine-8	L1300-10	1.21534	0.968025	1.17706	0.910137	1.0926	1.18679	1.48661	1.03132	0.97801	1.01791	1.06215	1.07183	0.893268	0.99447	1.03398	1.0097	1.04237	0.928018
1286	Broxyquinoline	L1300-10	1.28319	0.775758	-0.254875	1.14977	0.780613	-0.0222037	1.19761	0.897151	-0.103337	0.948887	1.02338	1.02703	1.06743	0.984539	0.802045	1.01087	1.02835	0.804574
1287	Ethacridine lactate monohydrate	L1300-10	1.18879	0.911181	0.281135	1.27844	0.9013	0.234249	1.10822	0.845423	0.280486	0.976147	0.797538	0.766003	1.02893	0.851371	0.552653	1.01146	0.921061	0.530743
1288	Bemegride	L1300-10	1.01327	1.09843	0.701294	1.26782	1.14524	0.246461	1.227	1.24955	0.48962	1.04633	1.02154	1.02489	1.03489	0.957905	1.03149	1.11784	1.09235	0.865356
1289	Aminothiazole	L1300-10	0.886431	0.984744	0.251786	1.02228	1.08233	0.36081	1.23557	0.871287	0.12179	0.920467	0.316308	0.209815	0.993641	0.357522	0.153127	0.99618	0.264553	0.112164
1290	Antazoline HCl	L1300-10	1.24336	0.966353	0.970071	1.14623	1.20687	1.30225	1.05189	1.74581	1.04813	1.02081	0.987692	0.985775	1.02801	0.928112	1.03099	0.999118	0.979579	0.993812
1291	Tolperisone HCl	L1300-10	0.910029	1.00815	0.973161	0.845212	0.941101	1.15237	0.879229	0.864821	1.01861	0.805626	1.02277	1.02632	0.934059	1.04683	0.968639	0.935057	0.995428	0.939297
1292	Florfenicol	L1300-10	1.13569	1.26228	1.0195	1.19345	1.03354	1.05024	1.14251	1.07981	1.01861	0.957587	1.02092	1.02418	1.04818	1.00801	0.929235	1.06024	1.00396	0.978147
1293	Furaltadone HCl	L1300-10	1.15634	0.998119	1.21722	1.09429	0.968063	1.09464	1.50375	0.990907	1.10718	1.03473	1.06831	1.07895	0.754397	0.979122	1.05243	1.03614	1.04176	0.939923
1294	Isosorbide	L1300-10	1.22566	0.988088	0.943812	1.17102	1.01172	1.20011	1.2172	0.863205	1.12932	0.977887	0.887385	0.869844	1.05093	0.963774	0.57859	1.07082	1.04541	0.557688
1295	Dibenzothiophene	L1300-10	1.10029	1.26061	1.03804	1.27608	1.16065	1.21343	0.960049	1.07496	0.91896	1.04053	1.03262	1.0377	1.08714	0.981379	0.569612	1.10432	1.00579	0.542022
1296	Cysteamine HCl	L1300-10	1.15634	1.14023	1.27592	1.27726	1.00786	1.19678	1.14373	1.34653	0.932493	1.02429	0.978462	0.975107	0.983099	0.953391	1.04795	1.07905	1.03322	1.04707
1297	Clofibric acid	L1300-10	1.4705	1.1837	1.0643	1.41301	1.05794	1.0458	1.08006	0.956961	0.994003	1.06257	0.979077	0.975818	1.12335	0.989505	1.02301	1.04672	1.02103	0.974387
1298	Chromocarb	L1300-10	1.0354	0.944619	1.48446	1.09901	1.24924	1.37108	0.955151	1.64558	1.38398	0.991807	0.932923	0.922475	0.981724	0.934432	1.04795	1.02615	0.933252	1.0007
1299	Chlorocresol	L1300-11	1.03433	0.932636	0.883805	0.951647	0.827077	0.749884	0.687241	0.844619	1.05749	1.09928	1.00927	1.12298	1.05164	0.997525	1.02634	1.03596	0.958411	0.971487
1300	Benzocaine	L1300-11	1.17968	1.13278	0.638915	1.17484	1.00246	0.918377	0.973793	1.02145	0.934583	1.08062	0.990651	1.1033	1.042	0.984063	1.09584	1.08556	0.973624	0.960722
1301	Montelukast Sodium	L1300-11	1.21939	1.11801	1.04311	1.20291	1.14215	0.901096	1.0167	1.0707	0.945405	1.03228	1.00462	1.1013	1.07778	0.974824	1.05244	0.988399	0.946015	1.00902
1302	Dirithromycin	L1300-11	1.26334	1.07946	0.992268	1.14472	1.05354	1.01528	1.00617	1.12591	1.01266	1.07389	1.01734	1.07461	0.986423	0.979312	1.07139	0.974188	0.974469	1.05674
1303	Sucralose	L1300-11	1.22362	1.11884	0.961763	1.06598	1.07446	1.04243	0.838612	1.10129	1.01189	1.07419	1.03131	1.146	1.01307	1.03686	1.06974	0.970708	1.01983	1.08816
1304	Valnemulin HCl	L1300-11	1.15095	1.21563	0.921089	1.11459	1.10277	0.881345	1.00617	1.15874	0.977099	0.6581	0.580983	0.596188	0.616165	0.573069	0.513993	0.696346	0.665986	0.632819
1305	Liothyronine Sodium	L1300-11	1.09433	1.12868	1.04311	1.02011	1.07508	1.03749	1.03046	1.06995	0.977099	1.01973	1.02541	1.13366	1.00393	1.01416	1.07331	0.953596	1.00659	1.0547
1306	Azaperone	L1300-11	0.972642	1.17215	0.76941	0.927685	1.04431	0.904181	0.82647	0.957284	1.03662	0.528989	0.358769	0.268568	0.492323	0.392781	0.201367	0.432135	0.435539	0.279022
1307	Bosentan	L1300-11	1.17123	1.01056	1.04311	1.14198	0.944	0.908502	0.402307	0.955046	1.06368	1.04788	0.947822	0.778014	1.0283	0.965586	0.832664	1.03451	0.984611	0.673262
1308	Benzbromarone	L1300-11	1.25489	1.17789	1.17699	1.17415	1.05415	1.16278	1.09117	1.09457	1.17345	1.05461	0.993444	1.08762	1.01891	1.02075	1.07441	1.00174	1.04884	0.994181
1309	Piperacillin Sodium	L1300-11	1.19066	1.17379	1.18377	1.34189	1.09108	1.03749	1.12678	1.06697	1.13402	1.06257	1.02882	1.12632	1.01916	0.998053	1.07661	1.06265	0.9632	1.08059
1310	Mevastatin	L1300-11	1.21263	1.21973	1.20326	1.21386	1.04308	1.19981	0.959223	1.36616	1.19123	1.18036	1.01486	1.12465	1.0184	1.02867	1.16562	1.0058	0.980104	1.01775
1311	Mexiletine HCl	L1300-11	1.16109	1.19184	1.08717	1.28712	1.104	1.11279	1.15754	1.17814	1.08919	1.04329	1.02944	1.12532	1.01434	0.987759	1.04667	1.00696	1.02546	1.05761
1312	Fidaxomicin	L1300-11	1.21263	1.23367	0.888889	1.25357	1.14462	0.686931	0.892846	0.982652	0.881245	1.04207	1.07165	1.17036	1.0255	1.05137	1.09667	0.99971	0.986301	1.0064
1313	Fluorometholone Acetate	L1300-11	1.16193	1.18856	1.12022	1.10158	1.14092	1.10662	1.18021	1.1953	1.02657	1.09194	1.01889	1.11798	1.00876	1.01442	1.06315	0.9942	1.0387	1.04772
1314	Oxybuprocaine HCl	L1300-11	1.1239	1.04337	0.541468	0.940009	0.996308	0.770252	1.00698	0.984145	0.62924	1.02279	0.997478	1.12332	0.974749	0.950803	0.97689	0.958527	1.02631	0.940355
1315	Oxaprozin	L1300-11	1.29291	1.02369	1.04396	1.16731	1.00431	1.04552	1.1365	1.0401	1.10156	1.08398	0.948753	1.13366	0.991499	1.01284	1.0115	1.03654	0.915026	1.01193
1316	Pilocarpine HCl	L1300-11	1.14757	1.17871	1.10412	1.29328	1.11446	1.27881	1.22068	1.09905	1.06986	1.08062	1.01827	1.17102	1.00419	0.990926	1.05216	1.04263	0.99419	1.00407
1317	Nithiamide	L1300-11	1.22615	1.12048	1.16174	1.29191	1.07323	1.05416	1.21502	1.1177	1.02039	1.09041	0.99872	1.14767	1.00774	0.975352	1.08128	0.984049	0.967708	1.05441
1318	Zoxazolamine	L1300-11	1.22024	1.18528	1.19648	1.26932	1.112	1.13563	1.18345	1.14531	1.14253	1.0592	1.01113	1.10563	0.96536	0.975088	1.1071	1.02929	0.993344	1.03928
1319	Phenazopyridine HCl	L1300-11	1.22869	1.10079	1.03803	1.35764	1.20123	1.14735	1.1624	1.17814	1.16958	1.09041	1.00338	1.07227	1.02474	1.05269	1.09831	1.03683	1.08631	1.08641
1320	Primaquine Diphosphate	L1300-11	1.2008	1.1902	1.05243	1.30013	1.12615	1.06774	1.19073	1.18635	1.13402	1.06104	1.0282	1.14033	1.08895	1.0321	1.04639	1.01914	1.00912	1.06896
1321	Cepharanthine	L1300-11	1.107	1.18035	1.13886	1.08721	1.15262	1.1381	1.1535	1.2147	1.11083	1.05339	1.10579	1.11164	1.02068	1.00597	1.04474	0.99652	1.01701	1.01222
1322	Bergapten	L1300-11	1.1239	1.1295	0.843978	1.08378	1.00554	0.991205	1.06284	1.04682	0.907527	1.01484	0.974823	0.927478	1.03642	0.940509	0.89942	0.965197	0.940099	0.863253
1323	Doxylamine Succinate	L1300-11	1.09179	0.920332	0.453342	1.12349	0.852308	0.519056	0.984317	0.881925	0.65243	1.04207	0.983512	0.962175	0.995305	0.905929	0.963428	1.03654	0.917843	0.919116
1324	Cetrimonium Bromide	L1300-11	1.22953	1.04583	1.14734	1.26932	1.03015	1.07453	0.778711	1.03339	1.11083	1.08429	0.98165	1.11064	1.01611	1.01336	1.08595	1.02088	0.971934	1.02415
1325	Deoxycorticosterone acetate	L1300-11	1.20418	1.11555	1.16513	1.19743	1.05292	1.31523	1.15997	1.08562	1.04822	1.03258	1.02013	1.14333	1.02449	0.975352	1.05546	1.03567	0.970807	1.0256
1326	Serotonin HCl	L1300-11	1.24221	1.0606	-0.102532	1.29465	1.16923	-0.0302422	1.13893	1.20351	-0.166973	1.02922	0.988478	0.17115	0.998097	0.984327	0.191752	0.987819	0.979822	0.132092
1327	Sodium ascorbate	L1300-11	1.20249	1.17953	1.16005	1.26384	1.11569	1.1023	1.15835	1.1565	1.17963	1.03136	1.03782	1.16502	1.01079	0.99383	1.08128	1.02813	1.01926	1.04801
1328	Vinorelbine Tartrate	L1300-11	1.1239	1.17543	0.804999	1.30629	1.14769	1.03071	1.09764	1.14829	1.15103	0.974147	1.00151	1.07594	0.995813	1.00993	1.00793	1.01914	0.976441	1.04335
1329	Rotigotine	L1300-11	1.19996	1.13278	0.960915	1.12075	1.11815	1.06897	1.06041	1.20873	1.20591	1.03044	1.01951	1.10497	1.00723	1.01547	1.07634	0.979408	1.00461	1.04568
1330	Nelfinavir Mesylate	L1300-11	0.10732	0.0984313	0.0440631	0.110911	0.0966154	0.0894924	0.0712334	0.0581981	0.034786	1.03717	1.01424	1.1013	1.0387	0.968225	1.08952	0.988399	0.99588	1.0707
1331	Ospemifene	L1300-11	1.09686	0.842407	1.29478	1.2344	0.941538	0.886283	0.24527	0.932662	1.02966	1.08674	1.04496	1.13699	1.0453	0.947372	1.00656	1.06003	0.948833	1.02444
1332	Meclofenamate Sodium	L1300-11	1.24052	1.1254	0.966847	1.27617	1.00123	1.12267	1.14054	1.30274	1.20437	1.09071	1.01144	1.07427	1.0283	0.987759	1.02194	1.02204	1.05279	0.979633
1333	Mupirocin	L1300-11	1.23714	1.06962	0.951594	1.4172	1.12062	1.30659	1.17292	1.21768	0.928399	1.08062	1.06824	1.16102	1.0118	0.962946	1.07853	0.99449	0.959256	1.04073
1334	9-Aminoacridine	L1300-11	0.999683	1.182	1.11853	1.27959	1.17354	1.0486	1.11788	1.1468	1.20514	1.06165	1.00275	1.09062	0.989468	0.978784	1.07222	1.01972	0.975878	1.04481
1335	Anisotropine Methylbromide	L1300-11	1.21601	1.077	1.05328	1.34258	0.993231	1.24425	1.14702	1.16918	1.09769	0.995258	0.817163	0.610534	0.979064	0.875045	0.563992	0.989559	0.888826	0.687518
1336	Benzthiazide	L1300-11	1.10785	1.077	0.131342	1.19606	1.11015	-0.161086	0.925225	1.15352	-0.202532	0.974453	0.931373	-0.0864089	0.984647	0.92995	-0.0697778	0.987239	0.898123	-0.0759383
1337	Calcium Gluceptate	L1300-11	1.1332	1.00318	-0.0771105	1.03654	0.998154	0.0567814	1.13569	1.06995	-0.000773022	1.05706	0.990651	0.427708	0.993275	0.986967	0.523059	0.985789	0.990245	0.560954
1338	Carbadox	L1300-11	0.892363	1.13196	1.08802	1.16115	0.977846	1.03256	1.08631	1.061	1.02425	1.07389	1.00834	1.08562	1.02474	0.962946	1.02936	0.976798	0.970525	0.990108
1339	Ceftazidime Pentahydrate	L1300-11	1.16024	0.998257	0.922784	1.14608	0.979692	1.09304	0.212891	1.0125	1.13402	1.05981	0.973271	1.09829	1.04048	1.00122	0.986779	1.05626	0.958693	0.962176
1340	Diphenylpyraline HCl	L1300-11	1.12728	1.13442	1.17699	1.26316	1.11569	1.0807	1.1284	1.10576	1.07141	1.06073	1.02075	1.09496	1.02982	1.08622	1.11205	1.04205	0.976441	1.02124
1341	Disopyramide Phosphate	L1300-11	1.19151	1.09669	0.89821	1.35353	1.02523	1.03564	1.22878	1.25126	0.955455	1.06716	1.01672	1.10196	1.01383	1.02366	1.0648	1.00522	0.966299	1.03637
1342	Ethoxzolamide	L1300-11	0.906729	1.12622	1.04142	1.51168	0.975385	1.02392	1.11302	1.23484	1.066	1.0332	1.05769	1.11431	1.00165	0.998053	1.04832	1.0058	1.02631	1.03171
1343	Famprofazone	L1300-11	1.15771	1.0606	1.19479	1.29944	1.10154	1.06342	1.14783	1.13859	1.09151	1.07113	1.04776	1.18704	0.995559	0.986439	1.09749	1.00928	1.02462	1.07681
1344	Isoetharine Mesylate	L1300-11	1.10616	1.16231	0.902447	1.51374	1.11077	1.16525	1.05393	1.10576	1.16108	0.988221	1.07383	1.12265	1.04784	1.01679	1.05106	1.01247	1.00236	1.04626
1345	Mepiroxol	L1300-11	1.19742	1.17051	1.07616	0.681215	1.17477	1.1671	1.04503	1.15277	1.1317	1.06991	1.04714	1.04625	1.02297	1.03184	1.06233	1.02233	1.11899	1.02648
1346	Mesoridazine Besylate	L1300-11	1.13404	1.11637	1.1592	1.17484	1.08985	1.03132	1.01184	0.947584	1.01962	1.02555	0.989099	1.1083	0.989468	0.989078	1.12991	0.945766	0.982076	0.986616
1347	Metaproterenol Sulfate	L1300-11	0.988698	0.999077	1.0448	1.13924	0.862769	1.00602	0.793281	0.919231	1.09383	1.11917	0.992513	1.03991	1.01738	0.963474	1.07084	1.05655	0.90094	0.987198
1348	Metaraminol Bitartrate	L1300-11	1.30643	1.09669	-0.228789	1.20907	1.00862	-0.161086	1.21097	1.2923	-0.109769	1.01851	0.893199	-0.0877434	0.995813	0.964266	-0.070602	1.02958	0.95982	-0.0750655
1349	Meticrane	L1300-11	1.18728	1.08767	1.06514	1.32067	1.10215	1.08193	1.10574	1.17739	1.05054	1.04023	1.01486	1.08995	1.01002	0.971129	1.03952	1.0029	1.00433	1.02182
1350	Moxalactam Disodium	L1300-11	0.746171	1.11966	1.13293	1.18237	1.11138	1.06095	1.23849	1.13412	1.12475	1.00291	1.0102	1.09196	1.00013	1.01679	1.07084	1.01131	0.977568	1.0224
1351	Nalmefene HCl	L1300-11	1.16278	1.06388	1.21682	1.27822	1.11262	0.936275	1.16321	1.12218	1.02735	1.04176	1.03813	1.08495	1.02068	1.01099	1.05079	0.992169	1.03363	1.04481
1352	Nialamide	L1300-11	1.1332	1.24187	0.943968	1.25015	1.112	1.15661	1.21178	1.16396	1.07914	0.994952	1.02634	1.11631	1.04175	1.00624	1.05436	0.99739	0.9894	1.02677
1353	Oxethazaine	L1300-11	-0.0261963	-0.0894084	-0.114395	-0.0205392	-0.0516923	-0.0506095	0.00323788	-0.0820742	-0.10745	0.839529	0.733367	0.805371	0.8235	0.752565	0.773875	0.758411	0.766842	0.766657
1354	Pentoxifylline	L1300-11	1.13658	1.09013	0.992268	0.92837	1.01231	1.07267	1.13326	1.12218	1.04822	1.10754	1.03286	1.06059	1.07829	0.965586	1.02881	0.960267	1.00799	1.02211
1355	Piromidic Acid	L1300-11	1.0994	0.992515	1.24563	1.28233	0.796923	1.2461	0.84104	0.848349	1.1433	1.0332	0.977305	1.08728	1.02094	0.966641	1.00986	1.02059	0.915026	1.00786
1356	Procyclidine HCl	L1300-11	1.18475	1.09669	0.881263	1.22139	1.008	0.933807	1.23606	0.999067	0.999517	1.04911	0.927028	0.878435	1.04428	0.970865	0.88898	1.03625	1.01532	0.856561
1357	Ractopamine HCl	L1300-11	1.1501	1.11555	1.13208	1.28986	1.07938	1.11341	1.09117	1.09681	1.07605	1.06532	1.03627	1.12699	1.03109	1.02075	1.09969	1.05046	1.03786	1.01688
1358	Terfenadine	L1300-11	1.05799	1.18774	1.08972	1.21249	1.15077	1.185	1.23768	1.11173	1.19664	1.02585	1.03782	1.06226	0.997082	1.00914	1.05024	1.04582	0.998697	1.02473
1359	Tacrine HCl	L1300-11	1.227	1.15001	1.16683	1.31793	1.09908	1.17389	1.14216	1.13039	1.07914	1.09592	1.01175	1.08628	1.03261	1.01759	1.04557	0.990429	1.05053	1.03753
1360	Pimozide	L1300-11	1.2101	1.27961	1.07531	1.51853	1.11815	0.987502	1.2053	1.13859	1.13711	1.01178	1.02634	1.06727	1.03033	1.05137	1.07606	0.99507	1.04687	1.03375
1361	Carbachol	L1300-11	1.107	1.18446	1.01769	1.19812	1.14769	1.11217	1.2393	1.13636	1.16726	1.08949	1.08996	1.10797	1.06281	1.08463	1.10573	1.02233	1.06885	1.08758
1362	Tolmetin Sodium	L1300-11	0.978557	1.10735	0.920241	1.12212	1.02954	1.01528	1.09279	1.02369	0.930718	0.998623	1.01703	1.09896	1.01586	1.01125	1.05271	0.981729	1.01898	1.07652
1363	Glafenine HCl	L1300-11	1.21601	1.0204	0.94312	1.3549	0.980923	0.875791	0.340787	0.913262	0.944632	1.08215	0.967684	1.01622	0.9849	0.969545	0.961505	1.03364	0.948551	0.924062
1364	Noscapine HCl	L1300-11	1.22277	1.20824	1.03633	1.28438	1.02031	1.01898	1.16159	1.14083	1.12397	1.05645	0.98972	1.13199	0.986677	0.996997	1.05766	1.02523	0.967426	1.01746
1365	Phenothrin	L1300-11	1.19827	1.09505	1.12192	1.32135	1.13046	1.10847	1.17049	1.10949	1.13711	1.06226	1.02882	1.07761	1.00216	1.01178	1.01453	1.04176	0.983202	1.02473
1366	Phthalylsulfacetamide	L1300-11	1.26841	1.10899	0.954984	1.41104	1.09477	1.06712	1.05879	1.11845	1.24456	1.05798	1.0611	1.0696	0.966375	1.02471	1.00738	1.06961	1.00799	1.04044
1367	Carbenoxolone Sodium	L1300-11	1.03517	1.17461	1.12615	1.29534	1.15508	1.19796	1.1624	1.1759	1.16804	1.00199	1.02169	1.06326	1.02373	1.00597	1.04035	1.02668	1.01616	1.05266
1368	Nicotine Ditartrate	L1300-11	1.05968	1.21809	1.17869	1.44664	1.11323	1.07082	1.08145	1.15501	1.1317	1.03044	1.04465	1.13332	1.0255	1.03263	1.10546	0.99768	1.04152	1.06081
1369	Pridinol Methanesulfonate	L1300-11	1.1408	1.19512	1.11514	1.2926	1.128	1.08749	1.23687	1.11024	1.25616	1.10387	1.07196	1.00221	0.974749	1.02128	1.00656	0.974478	1.02292	1.02008
1370	Triflupromazine HCl	L1300-11	1.02926	1.15329	1.03125	1.10227	1.05846	0.935041	0.97865	1.04085	1.06677	1.04482	1.08469	1.09496	0.995813	1.00782	1.03266	0.968968	0.99926	1.01513
1371	Dicyclomine HCl	L1300-11	1.09433	0.921973	0.893126	1.03449	0.944615	0.952939	1.11869	0.986383	1.10697	1.03962	1.0161	0.99854	0.979825	0.94526	0.975241	1.0261	0.965172	1.0032
1372	Thioridazine HCl	L1300-11	1.12644	1.13688	0.982947	1.25563	0.976615	1.05231	1.21987	1.00056	1.06445	1.02279	0.962408	0.90279	1.05596	0.968225	0.872498	1.00638	0.909392	0.869072
1373	Mepenzolate Bromide	L1300-11	1.17376	1.06552	1.07785	1.25357	1.12985	1.12081	1.20854	1.11397	1.09846	1.06226	1.02448	1.07461	0.997843	0.967169	1.0659	1.02378	0.989119	1.02531
1374	Aceclidine HCl	L1300-11	1.167	1.1336	1.06175	1.20976	1.17415	1.18377	1.24578	1.10651	1.15953	1.06991	1.00989	1.04925	0.967644	1.03078	1.03348	1.04872	0.993908	1.03055
1375	Imipramine HCl	L1300-11	1.18982	1.11227	1.05413	1.28917	1.03508	1.06095	1.18992	1.08786	1.066	1.03289	1.02913	1.07761	0.987438	1.00307	1.00876	1.00435	1.02856	1.05819
1376	Proadifen HCl	L1300-11	1.07912	1.18938	0.396568	1.30218	1.08615	0.642493	1.0685	1.09681	0.591361	1.04023	0.948132	0.716627	1.00647	0.987231	0.726623	0.986659	0.931366	0.693628
1377	Pyrilamine Maleate	L1300-11	1.04785	1.06634	1.077	1.09611	1.07631	1.15785	1.22554	1.1759	1.07605	1.05247	1.07631	1.10764	1.0014	1.07777	1.10985	1.03857	1.06885	1.07303
1378	Difloxacin HCl	L1300-11	1.01151	1.0204	0.91092	1.24467	1.07385	1.00602	1.08793	1.06547	1.03276	1.00811	1.06979	1.00088	1.06712	1.01231	0.982109	0.941705	0.985456	0.943555
1379	Fosfomycin Tromethamine	L1300-11	1.23883	0.876858	-0.224552	1.2344	0.908923	-0.0962814	0.984317	0.931916	-0.161562	1.06532	1.01051	0.767004	0.982616	0.980368	0.799973	1.04495	0.991091	0.776258
1380	Acetarsone	L1300-11	1.3208	1.13442	-0.0847368	1.33573	1.12985	0.0333282	1.2652	1.16023	-0.0224176	1.10326	0.965202	0.0220193	1.07195	1.01838	0.398613	1.07831	0.955876	0.359325
1381	Bephenium Hydroxynaphthoate	L1300-11	1.17545	1.02615	-0.22201	1.21729	1.03508	-0.159235	1.13083	0.984145	-0.204078	1.08337	0.992202	0.0753993	0.966882	0.992774	0.142303	1.04234	0.988837	0.125109
1382	Brucine	L1300-11	1.32502	1.09833	0.938884	1.18169	1.14646	1.12267	1.16078	1.05876	1.13248	1.06012	1.03193	1.0269	1.01891	1.03712	1.0876	1.02291	1.05476	1.08467
1383	Camylofin Chlorhydrate	L1300-11	1.24643	1.10243	1.03464	1.19812	1.05538	1.0196	1.18264	1.12442	1.00725	1.0182	1.02138	1.16335	0.997589	1.03237	1.05793	1.04118	1.04687	1.08612
1384	Clofoctol	L1300-11	1.1839	1.17379	0.884652	1.30834	1.15262	1.027	1.11626	1.14531	0.928399	1.01943	1.02913	0.995871	1.04733	1.08384	0.965626	1.02291	1.02518	0.983125
1385	Diperodon HCl	L1300-11	1.12137	1.24105	1.10751	1.14403	1.11015	1.10785	1.27573	1.18784	1.17654	1.02096	1.01703	1.06527	0.99226	1.07091	1.02551	0.993039	1.05814	1.04044
1386	Isoxicam	L1300-11	1.05884	1.08356	1.06768	0.83389	0.986462	1.00972	1.09602	1.10726	1.07063	1.0332	1.03379	0.944827	0.991245	1.04425	1.01892	0.958527	1.04067	0.970905
1387	Nifenazone	L1300-12	0.844701	0.989243	0.762423	0.846731	0.775492	0.786511	0.821117	1.01442	0.814668	0.943952	0.979659	0.98672	0.943062	0.99408	0.979991	1.00859	0.932025	1.04691
1388	Oxeladin Citrate	L1300-12	1.12448	0.965849	0.872895	1.06995	0.877904	0.953979	0.860712	1.05188	0.954161	1.05184	0.967164	0.857733	0.966145	0.998979	0.895409	1.01594	0.944918	0.875691
1389	Pasiniazid	L1300-12	1.10733	0.899843	0.951564	1.05035	0.934734	1.00285	0.983267	1.06371	1.07927	0.930729	1.00316	0.998871	0.964863	1.01967	1.00837	1.0329	0.989614	1.05197
1390	Prochlorperazine Dimaleate	L1300-12	1.14699	1.08449	1.11643	1.06932	1.00814	1.0022	1.07283	1.05878	1.11738	1.02029	1.04213	1.01569	0.953321	1.06594	1.07036	1.01933	0.945778	1.07724
1391	Procodazole	L1300-12	1.19523	1.04689	1.12564	1.09082	0.99038	1.15077	0.959698	1.09624	1.05051	1.01758	1.00048	1.00043	0.95127	0.985641	1.05824	1.02442	0.970131	1.03175
1392	Sodium 4-aminohippurate Hydrate	L1300-12	1.15878	1.15133	1.24867	1.15722	0.960189	1.19638	1.12091	1.12877	1.21445	0.972502	0.946934	0.995755	0.982303	1.02184	1.01057	1.01198	0.974715	1.02227
1393	Trimipramine Maleate	L1300-12	1.19952	1.03102	1.11727	0.99091	1.03478	1.1814	1.1671	1.03118	1.25975	0.990533	0.978171	1.06773	0.965632	1.04362	1.02407	0.995583	0.939474	1.07471
1394	Tofacitinib citrate (CP-690550 citrate)	L1300-12	1.05373	1.08115	1.26457	1.03834	0.919935	1.13057	1.16521	0.983857	1.28204	0.999549	0.972816	1.02317	0.954604	0.989452	0.994593	1.01311	0.879307	1.02259
1395	FK-506 (Tacrolimus)	L1300-12	0.937961	0.88564	0.934826	0.924512	0.856593	0.952024	0.950271	1.09033	1.06202	1.00406	1.00376	0.981423	0.975122	1.03001	1.01057	1.00576	0.954659	1.02669
1396	Pimecrolimus	L1300-12	1.12448	1.30674	1.11895	1.13193	0.924079	1.02435	0.983267	1.10709	1.17059	1.03862	1.046	0.955875	1.03385	1.04063	0.905052	1.02413	1.0495	1.04217
1397	Cyclocytidine HCl	L1400-01	0.624941	0.673501	0.484327	0.740448	0.676833	0.542321	0.705263	0.519243	0.826351	1.04792	1.06619	1.1681	1.01661	1.02545	1.14346	1.01635	1.01917	1.23729
1398	(-)-Epigallocatechin gallate	L1400-01	0.914824	0.99534	0.989103	1.10526	0.971345	0.596706	1.09263	0.785388	1.03901	0.940831	0.90439	0.979413	1.01702	0.987547	0.959162	1.06621	0.954266	0.912097
1399	(+)-Usniacin (D-Usnic acid)	L1400-01	0.985098	1.12333	0.983721	1.01864	1.01098	0.815013	1.08632	0.888889	1.18232	0.998533	0.986405	1.05646	0.974625	0.970104	1.0377	0.992142	0.976375	0.95678
1400	3-Indolebutyric acid (IBA)	L1400-01	0.987608	1.23641	0.997713	1.0328	0.955027	0.994255	1.00526	0.812351	1.09101	0.98533	0.957433	1.02047	1.04718	1.01941	0.991972	1.07777	0.971739	0.989406
1401	4-Methylumbelliferone (4-MU)	L1400-01	1.04157	1.03013	0.967577	1.09526	0.272754	1.00038	1.12	0.325288	1.12684	0.98044	0.987297	1.06107	1.02272	1.02679	0.982897	1.10957	0.91397	0.955007
1402	Aesculin (Esculin)	L1400-01	1.04031	0.987884	1.08274	0.988652	1.06459	1.08005	1.00947	0.874103	1.14649	1.10024	0.936483	0.934664	1.02639	0.955344	0.968935	1.05645	0.983864	0.912806
1403	Amygdalin	L1400-01	1.13067	1.08481	1.01063	0.971994	0.919281	0.990425	1.15158	0.957599	1.18925	1.08509	0.954312	1.09521	1.03862	0.978154	1.00768	1.04706	0.961754	0.973802
1404	Andrographolide	L1400-01	0.961255	0.989127	0.393919	1.01364	1.15474	0.434316	1.08632	0.663623	0.361745	0.994132	1.00156	1.05461	1.03455	0.965407	1.1466	1.0514	0.947847	0.97132
1405	Apigenin	L1400-01	0.89098	1.05002	1.01601	1.10026	1.09412	0.987361	0.801053	0.874973	1.27131	0.933007	0.906619	0.937432	0.971772	0.950312	0.969634	0.995032	0.949987	0.97132
1406	Arbutin (Uva, p-Arbutin)	L1400-01	0.983843	0.954334	1.08597	1.05945	1.15707	0.999617	1.01158	1.01848	1.13146	1.00391	1.02608	1.03154	0.980332	1.007	1.02548	1.02105	0.972809	0.981958
1407	Artesunate	L1400-01	1.04533	1.15812	0.857796	1.11359	1.10811	0.798162	1.10842	1.03153	1.09217	0.999022	1.01404	1.07722	1.02354	0.952996	1.0178	1.01816	0.972096	0.959972
1408	Asiatic acid	L1400-01	1.00894	1.21653	1.02893	1.06778	1.19126	1.15205	1.15789	1.11937	1.3002	1.01614	1.05772	1.08367	1.0158	1.01472	1.0192	1.04164	1.00776	1.03728
1409	Azomycin (2-Nitroimidazole)	L1400-01	1.09929	1.21653	1.22696	1.20187	0.87188	1.12754	1.12842	0.786258	1.22277	1.04988	1.03766	1.15749	1.00642	1.00633	0.948691	1.02863	0.964964	0.956425
1410	Baicalein	L1400-01	1.21851	1.21777	0.966501	1.09859	1.11899	0.983531	1.23368	1.06458	1.0887	1.00733	0.985068	1.02878	1.04759	0.977819	0.967888	1.07488	1.00027	0.924864
1411	Baicalin	L1400-01	1.31137	1.21404	1.12471	1.04196	1.09412	1.09154	1.06947	1.03849	1.25513	1.06406	0.977045	1.06568	0.992561	0.998952	0.985689	1.08427	0.969243	0.930183
1412	Bergenin (Cuscutin)	L1400-01	1.07922	1.17801	1.07736	1.05112	1.23089	1.03945	1.05368	0.458361	1.23433	0.983374	1.02875	1.09936	1.05493	0.988553	1.00489	1.03911	0.997771	0.903232
1413	Berberine Hydrochloride	L1400-01	0.998902	1.00901	1.06014	0.97366	1.01253	0.988127	0.697895	0.994129	1.22392	0.961858	0.915979	0.963266	0.994191	0.981173	0.892496	0.963237	0.917536	0.970965
1414	β-Sitosterol	L1400-01	1.024	1.03635	1.07736	1.07277	0.987664	1.07468	1.05684	0.957599	1.13956	1.03227	0.999331	1.06291	1.01172	1.01203	1.02653	1.01346	0.966747	0.981249
1415	Bilobalide	L1400-01	0.977569	1.03013	1.07305	1.12525	1.04051	1.02796	1.06632	1.10633	1.29211	1.01369	0.936929	0.908829	0.978294	0.932534	0.896335	0.984193	0.994918	0.861386
1416	Caffeic acid	L1400-01	0.944941	1.22274	1.03861	1.07194	1.11122	1.1352	0.944211	1.11329	1.28633	1.05281	0.988634	0.944813	0.969734	0.992914	0.909599	1.05284	0.978871	0.922027
1417	Chlorogenic acid	L1400-01	0.951216	1.22771	1.07628	1.12691	1.07081	1.04941	1.05579	0.870624	0.790523	1.03472	1.04078	1.03477	1.02843	1.02109	0.973473	1.07307	0.994562	0.993306
1418	Chrysin	L1400-01	1.03655	1.11463	1.12794	1.11609	1.17727	1.13367	1.15789	1.02979	1.3002	1.05868	1.02429	0.771351	0.996637	0.981844	0.961955	1.0308	0.978871	0.883727
1419	Cinchonidine	L1400-01	1.33522	1.0438	0.935289	1.0328	1.08635	0.935274	1.03263	1.00805	1.07599	1.0846	1.00825	0.847471	1.05533	1.03317	0.877138	1.06621	1.00954	0.841881
1420	Cryptotanshinone	L1400-01	1.01647	1.16558	0.896542	1.09776	1.38941	0.779012	1.11474	0.879322	0.913031	0.849389	0.851794	0.197451	0.931825	0.810768	0.586387	0.957818	0.846216	0.476971
1421	Cyclosporin A (Cyclosporine A)	L1400-01	0.931137	1.0786	1.12902	0.983654	0.965906	0.798928	0.621053	0.962818	1.18925	0.842054	0.965901	0.890837	0.945684	0.94092	0.967888	0.957456	0.942855	0.967773
1422	Cytisine (Baphitoxine, Sophorine)	L1400-01	1.08173	1.16931	1.18068	1.00781	0.993881	0.988127	1.03368	1.2107	1.06097	0.94621	0.951638	1.04215	0.970549	1.02981	1.00698	0.999729	0.957119	0.978767
1423	Dihydroartemisinin (DHA)	L1400-01	1.03906	1.14321	1.00632	1.04945	1.14619	0.92072	1.04947	1.00283	1.35799	1.02103	0.932026	1.08644	0.968104	0.975806	0.988133	1.00226	0.979941	1.00501
1424	Diosmin	L1400-01	1.03404	1.30103	1.23127	1.0253	1.21457	1.13979	1.18421	1.11937	1.46201	0.984841	1.03098	0.991869	0.984001	0.980167	1.05026	1.05103	1.02024	0.987278
1425	DL-Carnitine hydrochloride	L1400-01	1.1131	1.16682	1.02354	1.05362	1.02341	1.05936	1.11053	0.981083	1.17769	0.977017	1.06218	1.11228	0.9893	1.0117	1.08482	0.98058	0.975305	1.06388
1426	Emodin	L1400-01	1.14824	1.21031	1.12149	1.07944	1.15862	1.12294	1.16526	0.958469	1.24935	1.15452	0.907511	0.914826	1.04963	0.988553	1.02443	0.996116	0.982081	0.949687
1427	Enoxolone (Glycyrrhetin)	L1400-01	1.17333	1.26126	1.16346	1.0328	1.18193	1.19801	1.14842	1.1272	1.37764	1.0176	1.02474	1.10766	0.985631	1.0486	1.0712	1.06657	0.997058	0.991179
1428	Fisetin (Fustel)	L1400-01	1.10055	1.20286	1.16238	0.879542	1.35444	1.00038	1.06947	0.899326	1.16498	0.870905	0.959661	1.00433	0.987262	0.980167	0.987784	1.01852	0.999911	0.942595
1429	Formononetin (Formononetol)	L1400-01	1.08047	1.26375	1.12902	1.06278	1.04905	0.829567	0.949474	1.01587	1.12453	0.996088	0.989525	1.00709	0.902069	0.976142	0.961955	0.953843	0.940002	1.01458
1430	Fumalic acid (Ferulic acid)	L1400-01	1.16455	1.27244	1.1118	1.28267	1.11122	1.06779	0.992632	0.701892	0.670326	1.0088	1.00602	1.06983	0.950576	1.05095	1.03281	0.997923	0.959971	1.02239
1431	Glycyrrhizic acid	L1400-01	1.05788	1.18173	1.10426	1.08693	1.13065	0.819609	1.02632	0.868885	1.2401	1.03521	1.01716	1.0703	0.968104	0.962388	0.99267	0.995393	1.05554	0.973802
1432	Gossypol	L1400-01	0.977569	1.28487	1.04184	1.05362	1.13142	1.10762	0.884211	1.1072	1.27709	1.01271	1.08669	1.05184	0.988077	0.970439	0.987435	1.04236	1.01667	1.09757
1433	Gramine	L1400-01	1.24361	1.29854	1.22158	1.23769	1.01253	1.17656	1.02211	0.160905	0.411442	1.05134	1.03009	1.10028	0.9893	1.00667	1.05969	1.00876	0.983864	0.985505
1434	Gynostemma Extract	L1400-01	1.10933	1.2712	1.03538	1.17689	1.13919	1.17809	1.06632	1.02631	1.2401	1.08313	1.07912	1.08783	0.986854	1.00231	1.05689	1.04345	0.995275	1.01423
1435	Hesperetin	L1400-01	1.29882	1.21031	1.157	1.11026	1.18193	1.15358	1.09684	1.07937	1.36492	1.08362	1.04435	1.10167	1.00357	1.02042	1.11169	1.01779	0.973522	1.03976
1436	Hesperidin	L1400-01	1.05035	1.09102	1.09781	1.03113	1.31714	1.03026	0.984211	0.480974	1.21005	0.991687	1.02028	1.01309	1.02476	0.9748	0.961606	1.06513	0.959971	0.875571
1437	Honokiol	L1400-01	1.02902	1.08605	1.20544	1.16856	1.03273	1.01723	1.05263	1.01326	1.24819	0.973105	1.03945	0.985872	0.998675	0.982515	0.987784	1.00587	0.925381	1.02097
1438	Hyodeoxycholic acid (HDCA)	L1400-01	0.89349	1.15191	1.22158	1.13774	1.10733	0.658751	1.00947	0.710589	0.87258	1.02738	1.03365	1.06153	0.96525	1.03183	1	0.991419	1.0156	0.972738
1439	Icariin	L1400-01	1.08675	1.15315	1.18929	1.0303	1.0475	0.89391	1.14105	0.657534	1.28864	1.03912	1.02385	1.08967	0.9893	1.0127	1.02967	0.961792	1.02309	0.961036
1440	Indole-3-carbinol	L1400-01	0.833255	1.25753	1.13978	1.0153	1.0949	1.09383	1.02211	1.08458	1.10373	1.01516	1.09427	1.04631	1.04555	1.05095	1.04363	1.03586	1.00348	1.09969
1441	Kaempferol	L1400-01	1.00518	1.33955	0.852415	1.34513	1.12054	0.768288	0.974737	0.220918	0.501589	1.10269	1.08669	1.01817	0.99786	1.0496	0.97452	1.04634	1.00419	1.01848
1442	Kinetin (6-Furfuryladenine)	L1400-01	1.18839	1.2973	1.26248	1.14107	1.11277	1.21026	1.31158	1.10024	1.25051	1.08411	1.11745	1.04446	1.02069	0.978154	1.06178	1.03478	0.989569	1.03161
1443	L (+)-Rhamnose Monohydrate	L1400-01	1.35153	1.30227	1.13225	1.0811	1.12054	1.17196	1.06105	1.20461	1.32447	1.08949	1.05728	1.08829	1.04066	1.04793	1.05201	1.08391	1.04128	1.0309
1444	Limonin	L1400-01	1.14196	1.13824	1.20974	1.08444	1.33113	1.02949	1.05158	0.748858	1.33256	1.05672	1.09784	1.11089	1.08591	0.986876	1.00977	1.05682	0.976732	0.945077
1445	Luteolin	L1400-01	0.923608	1.13824	1.06982	0.942842	1.01642	1.018	0.842105	0.963688	1.17769	0.963325	0.989525	0.896373	0.999898	0.99023	0.960209	0.974076	0.925025	0.985505
1446	Magnolol	L1400-01	1.10306	1.15564	1.18714	1.0836	1.13453	1.00651	1.04211	0.986301	1.17654	1.01614	0.971696	0.991408	0.987262	1.00298	0.902967	1.0149	0.992422	0.875216
1447	Matrine ((+)-Matrine)	L1400-01	0.89851	1.19416	1.09565	1.07611	1.04361	1.00191	1.11368	0.74364	1.29096	1.04303	1.01449	1.01309	1.00397	1.01975	1.02583	1.00334	1.02523	0.983022
1448	Methyl-Hesperidin	L1400-01	1.02275	1.45511	1.03215	1.04779	1.10656	1.05707	1.05789	1.10111	1.17769	1.03227	1.10586	1.07445	0.993376	1.00029	1.03072	1.04923	0.98422	1.02593
1449	Morin hydrate (Aurantica)	L1400-01	0.934902	1.22025	1.00848	1.35013	1.11277	1.08924	1.03789	1.22114	0.169893	1.03178	1.08357	1.08137	0.986039	1.01673	1.09529	1.05971	1.0074	0.99898
1450	Myricetin (Cannabiscetin)	L1400-01	1.12314	1.04753	1.16023	1.12108	1.1322	1.13673	1.12737	1.05762	1.26091	1.0088	1.07511	1.05138	1.0162	1.02478	1.07504	1.04056	1.03914	0.996853
1451	Myricitrin (Myricitrine)	L1400-01	1.12063	1.32961	1.21082	0.987819	1.09645	1.0923	1.13053	1.14286	1.29789	1.06748	1.05951	1.02186	1.00805	1.00566	1.10052	1.04887	1.032	1.01671
1452	Nalidixic acid (NegGram)	L1400-01	1.04533	1.20659	1.12041	1.04029	1.34978	1.04634	1.14632	0.99239	1.24704	1.01663	1.02518	1.01125	0.961989	0.968091	0.952182	1.04056	0.974949	0.958553
1453	Naringin (Naringoside)	L1400-01	0.879686	1.10718	1.09027	0.927017	1.01875	0.92455	0.755789	0.91933	1.21237	1.00147	1.01671	1.02047	0.993784	1.01036	0.931937	0.996116	0.920745	1.03161
1454	Neohesperidin dihydrochalcone (Nhdc)	L1400-01	1.04659	1.27493	1.17638	0.986153	1.06615	1.018	1.06526	1.10633	1.24704	1.07531	1.08179	1.01863	0.99093	1.03015	1.0164	0.996116	0.994918	0.998626
1455	Neohesperidin	L1400-01	1.24612	1.26623	1.11718	1.07944	1.0203	0.972041	1.02105	1.08806	1.30367	1.02396	1.05148	1.15149	0.98074	1.06604	1.05305	0.997561	1.03414	1.01848
1456	Nobiletin (Hexamethoxyflavone)	L1400-01	1.00392	1.306	1.04615	1.04029	1.12987	1.03485	0.96	1.05762	1.08755	1.08655	1.12592	1.07076	0.995007	1.04726	1.03525	1.05429	0.979228	1.04366
1457	Oleanolic Acid (Caryophyllin)	L1400-01	1.07043	1.38552	1.11072	1.06445	1.06304	1.10303	1.05368	0.825397	1.47472	1.089	1.07466	0.989101	0.992153	1.059	1.12251	1.02863	1.0099	1.0004
1458	Oridonin (Isodonol)	L1400-01	1.10055	1.21156	1.19467	1.13441	1.09257	1.18192	1.12526	1.12111	1.24242	1.11296	1.10096	1.08183	1.03373	1.03853	1.0534	1.042	1.01845	0.993661
1459	Orotic acid (6-Carboxyuracil)	L1400-01	1.03404	1.29854	1.03431	1.0786	1.1221	1.08694	1.15368	1.13938	1.2401	1.10367	1.08045	1.11689	1.02191	0.991572	1.10262	1.06404	1.02273	1.0543
1460	Osthole (Osthol)	L1400-01	1.0629	1.24138	1.07951	1.16106	1.08014	0.989659	1.07368	1.31246	1.23317	1.02738	1.05951	1.06891	1.00275	1.0335	1.07888	1.04309	0.992066	0.999335
1461	Oxymatrine (Matrine N-oxide)	L1400-01	0.887216	1.16309	1.22266	0.915357	1.02652	0.794332	0.822105	0.960209	1.13146	0.964303	0.983731	1.02739	0.992561	0.983857	1.0014	0.952037	0.938932	0.977703
1462	Paeonol (Peonol)	L1400-01	1.01145	1.22647	1.11933	1.07111	1.17105	1.1306	1.00737	0.947162	1.27362	1.06553	1.03053	1.11551	0.992969	1.05396	0.985689	1.01057	1.01204	0.996143
1463	Parthenolide ((-)-Parthenolide)	L1400-01	1.00016	1.26375	1.04937	1.04446	1.14386	1.12524	1.06526	1.08545	1.12915	1.04254	1.15177	0.977568	0.982778	1.04994	0.974869	0.990696	1.02166	0.939049
1464	Phloretin (Dihydronaringenin)	L1400-01	1.17082	1.2041	1.00309	1.01114	1.09723	1.03255	1.14421	1.11416	1.01011	1.111	1.01047	0.720604	0.981147	0.988888	0.712042	1.05645	0.932513	0.727337
1465	Phlorizin (Phloridzin)	L1400-01	1.05412	1.29978	1.01924	1.11275	1.07081	1.09307	1.09895	0.981953	1.15227	1.05526	1.03766	0.987717	1.00846	1.02377	0.957417	1.02936	0.94856	0.955361
1466	Piperine (1-Piperoylpiperidine)	L1400-01	1.22604	1.33209	1.19037	1.16606	1.09879	1.22865	1.1	1.11242	1.24935	1.09829	1.07733	1.09244	1.01457	1.00667	1.03735	1.05501	1.02166	0.964227
1467	Puerarin (Kakonein)	L1400-01	1.06792	1.23517	0.95789	1.01447	1.00476	0.966679	1.23789	1.12372	1.29905	1.06406	1.09828	1.08921	1.03577	1.06638	1.09354	1.04706	1.04056	0.978412
1468	Quercetin dihydrate (Sophoretin)	L1400-01	1.09302	1.25878	1.16884	1.10109	1.15862	1.08771	1.11474	1.32377	1.14071	1.03961	1.05282	1.05738	1.04311	1.04759	0.997906	1.06079	0.993492	0.959262
1469	Rutaecarpine (Rutecarpine)	L1400-01	0.717804	1.08108	1.00417	0.87038	1.03351	0.850249	0.804211	0.988911	1.13609	0.953056	0.989525	0.985872	0.961989	1.03552	0.938918	0.962515	0.945351	0.967064
1470	Rutin (Rutoside)	L1400-01	1.024	0.986642	1.11826	0.975325	1.02419	1.01417	1.07474	0.977604	1.09101	1.00391	1.05416	1.01586	1.02069	1.00264	1.02339	1.01237	0.976732	0.931602
1471	Salicin (Salicoside, Salicine)	L1400-01	0.986353	1.25381	1.06875	1.14774	1.10267	1.25852	1.09895	1.10285	1.25282	1.02787	1.03722	1.02462	1.00805	1.00465	1.00768	1.0532	0.986717	0.959972
1472	Sclareol	L1400-01	1.06667	1.11712	0.942823	1.05612	1.14386	1.02872	1.21158	1.10198	1.08755	1.00098	1.0604	0.967418	1.02191	1.07677	0.971379	0.996477	0.982794	1.01919
1473	Sclareolide (Norambreinolide)	L1400-01	1.16329	1.37807	1.13763	1.09027	1.13609	1.15205	1.15474	1.19765	0.88876	1.05672	1.11478	1.06153	0.981147	1.05363	1.06213	1.0514	1.0099	1.02735
1474	Shikimic acid (Shikimate)	L1400-01	1.04031	1.06368	1.13871	1.11442	1.105	1.11605	1.21895	1.06545	1.23664	1.04694	1.01716	0.908829	0.983186	1.08818	0.94171	1.0467	0.996345	0.892238
1475	Silibinin (Silybin)	L1400-01	1.05788	1.18049	0.867483	0.97949	1.06071	0.907698	1.17263	0.987171	1.02167	1.09535	1.10497	0.978029	1.01213	1.05564	0.99267	1.05971	1.06232	0.575203
1476	Silymarin (Silybin B)	L1400-01	1.01898	1.07114	1.21082	1.1469	1.03273	1.17196	1.16316	1.33159	1.1696	1.05134	1.05416	1.02416	1.0586	1.03384	0.965794	1.05501	1.03414	1.127
1477	Sinomenine (Cucoline)	L1400-01	0.865882	1.13203	0.99556	0.833732	1.01486	0.988893	0.777895	0.977604	1.0887	0.985819	0.990862	0.985872	1.00968	1.04692	0.898778	0.966489	0.966034	0.985505
1478	Synephrine (Oxedrine)	L1400-01	0.997647	1.08108	1.04722	0.994482	1.03196	1.0157	1.00947	0.957599	1.16383	1.00391	1.0283	1.01125	0.995822	0.979831	0.960908	0.981664	0.977445	0.936921
1479	Tangeretin (Tangeritin)	L1400-01	1.2298	1.2625	1.22266	1.07527	1.10423	1.12371	1.11053	1.04284	1.16151	1.00978	1.0604	1.01586	1.00764	1.00298	1.05131	1.00045	1.06374	1.0731
1480	Tanshinone I	L1400-01	1.03153	1.21031	1.05906	1.05362	1.13842	1.12677	1.08211	1.08023	1.14187	0.989242	1.05861	1.02324	1.0056	1.07476	1.00244	0.989974	0.968887	1.01139
1481	Tanshinone IIA (Tanshinone B)	L1400-01	1.19592	1.25381	1.11503	0.981156	1.0848	1.11605	1.11158	0.929767	1.05634	1.02836	1.07733	1.05461	1.03985	1.04289	1.03037	0.984554	1.02773	0.965291
1482	Taxifolin (Dihydroquercetin)	L1400-01	1.0629	1.10966	1.18499	1.12275	1.14696	1.07239	1.15474	1.07328	1.17769	1.15159	1.06352	1.03339	1.03699	1.05866	1.01745	1.06187	1.01845	0.959262
1483	Tetrahydropapaverine hydrochloride	L1400-01	1.15702	1.24884	1.14409	1.00531	1.05372	1.08081	1.11368	1.01848	1.17076	1.10318	1.01984	1.01125	0.995414	1.03048	1.02199	1.07633	1.04663	0.973447
1484	Troxerutin	L1400-01	0.985098	1.18173	1.00094	0.991983	1.0374	0.999617	1.00737	1.33333	1.17769	1.0401	1.05104	1.0989	1.09324	1.01203	0.982548	1.05284	1.01311	0.991888
1485	Ursolic acid (Malol)	L1400-02	0.771461	0.912	0.847109	1.09715	0.845591	0.929518	1.63197	0.548528	0.626914	0.950611	1.01225	0.938134	0.989729	1.10075	1.00575	1.03424	1.10089	1.01195
1486	Vanillylacetone	L1400-02	1.42955	0.570286	-0.275604	1.14543	0.749247	-0.156133	0.122328	0.473815	-0.228401	1.05695	0.984848	0.85701	1.032	1.01672	0.947356	1.03424	1.02442	0.880381
1487	Xanthone (Genicide)	L1400-02	1.15849	0.906286	0.828949	1.06875	1.05978	0.839721	1.17324	0.765102	0.936208	1.08981	1.00382	1.00363	1.03031	1.04947	0.894181	1.09207	1.1147	0.964501
1488	Yohimbine hydrochloride (Antagonil)	L1400-02	1.02688	0.888	0.963547	1.18235	0.928172	0.978865	1.12876	0.726327	1.07182	1.07857	0.995037	0.978696	1.03267	1.01734	0.969865	1.0903	1.05542	1.03855
1489	5-hydroxytryptophan (5-HTP)	L1400-02	0.755823	0.835429	1.09708	1.27701	0.950538	0.940034	1.09679	0.715924	1.06587	1.0241	0.967983	0.973114	1.0232	1.02692	0.968886	1.01898	1.05238	0.979599
1490	Aloin (Barbaloin)	L1400-02	1.35788	1.032	1.09173	1.2363	0.905806	1.17949	1.24275	0.719707	1.14914	0.989949	0.966929	0.851428	1.03741	0.975632	0.856991	1.04914	1.03756	0.880022
1491	Ammonium Glycyrrhizinate (AMGZ)	L1400-02	1.17804	0.870857	1.00734	1.10377	0.957419	1.21509	1.35117	0.680932	0.974275	1.05393	0.987659	0.892362	1.02456	0.991079	0.973453	1.00692	1.03588	0.987508
1492	Biochanin A (4-Methylgenistein)	L1400-02	0.992996	0.916571	1.16865	0.859543	0.831828	1.18758	1.11764	0.761319	1.26097	0.900465	0.938118	0.908364	1.00731	0.995405	0.945072	1.02501	1.04464	0.942932
1493	Butylscopolamine bromide (Scopolamine butylbromide)	L1400-02	1.2445	0.865143	1.00414	1.25334	0.88172	1.15441	1.75291	0.738622	0.950483	1.05004	1.04177	0.98465	1.03707	1.1023	0.978673	1.03034	1.03857	1.03784
1494	Dioscin (Collettiside III)	L1400-02	1.2015	0.824	0.995594	1.14448	0.948817	0.977247	0.28775	0.735784	1.11584	1.0777	1.04247	0.996558	1.04451	1.03897	1.00379	1.05411	1.0571	0.976364
1495	Diosmetin (Luteolin 4-methyl ether)	L1400-02	1.40349	0.848	0.618507	1.10851	1.01849	0.603499	1.347	0.78118	0.767286	1.09413	0.999605	0.967904	1.04924	1.02383	0.98324	1.08746	1.04464	0.941853
1496	D-Mannitol (Osmitrol)	L1400-02	1.05164	0.986286	1.01162	1.13028	1.0228	1.12448	1.46655	0.785908	0.976654	1.10105	1.01296	0.938878	1.07595	1.06059	0.969865	1.06369	1.02981	0.930709
1497	Gastrodin (Gastrodine)	L1400-02	1.14937	0.992	1.21458	1.17761	0.966022	0.949742	1.26916	0.837924	0.967138	1.11748	1.0379	1.03749	1.08069	1.01487	1.0537	1.01898	1.08338	1.03748
1498	Hematoxylin (Hydroxybrazilin)	L1400-02	1.37742	1.07771	1.02978	1.32813	0.917849	1.21832	1.25248	0.799149	1.07658	1.05825	0.985551	1.04717	1.08982	1.03927	0.961709	1.06582	1.0544	1.01303
1499	Hordenine	L1400-02	1.27578	1.04914	1.11524	1.33665	1.03398	1.37365	1.28862	0.861568	1.10632	1.02626	1.01963	1.01591	1.07866	1.03649	0.959752	1.06404	1.03049	1.0612
1500	Indirubin	L1400-02	1.28229	1.05943	1.06823	0.948527	0.95914	1.27414	0.896612	0.819009	1.24193	1.01113	0.948307	1.00512	1.02963	0.970689	1.02337	1.00514	1.03756	0.999371
1501	Lappaconite Hydrobromide	L1400-02	1.24059	0.851429	1.13767	1.0839	0.88172	0.689251	1.77098	0.701738	1.03732	0.766454	1.11977	0.887152	1.0391	1.08531	0.9591	1.0314	1.10157	0.995417
1502	Naringin Dihydrochalcone (Naringin DC)	L1400-02	1.35136	0.925714	1.00628	1.2931	0.927312	1.00233	0.221025	0.779288	1.17651	0.909543	0.976415	0.975719	1.04687	1.22556	0.993353	1.02501	1.07361	0.981037
1503	Polydatin(Piceid)	L1400-02	1.36048	0.942857	0.99773	1.04508	1.1372	1.14875	1.404	0.830358	1.15509	0.91473	0.998902	0.984278	1.04518	1.05719	0.993027	1.0204	1.07664	0.989665
1504	Quercetin (Sophoretin)	L1400-02	1.32399	1.06171	1.01162	1.19844	0.963441	1.23936	1.42485	0.827521	1.29428	0.952772	1.06742	1.052	1.08204	1.06522	1.00053	1.08001	1.07327	1.04071
1505	Sesamin (Fagarol)	L1400-02	1.39436	1.11086	1.01482	1.30541	1.08301	1.04358	1.43736	0.867242	1.21933	0.953204	1.04001	1.03935	1.02692	1.0714	1.06349	1.06475	1.04497	1.05761
1506	Sorbitol (Glucitol)	L1400-02	1.40088	1.06971	0.899453	0.847237	0.907527	1.12934	1.33588	0.811443	1.21457	1.05523	1.02596	1.06763	1.08238	1.03649	1.05109	1.04985	1.05676	1.03029
1507	Naringenin	L1400-02	1.38133	1.12457	1.37268	1.27417	0.948817	1.27253	1.47767	0.927769	1.38587	0.858532	1.03931	0.897572	1.11755	0.987681	0.898748	1.07646	1.04531	1.02777
1508	Rheochrysidin (Physcione)	L1400-02	0.931748	0.187429	-0.0405929	0.793279	0.28129	0.0517747	0.803475	0.227923	-0.0725651	0.886199	1.04106	0.807889	1.15068	1.05966	0.817192	1.17545	1.09517	0.842995
1509	Salidroside (Rhodioloside)	L1400-02	1.2432	0.878857	1.05328	1.08958	0.883441	0.66579	1.7682	0.770777	0.919554	0.84859	1.00206	0.899433	1.07223	1.03557	0.982914	0.981728	1.02981	0.954435
1510	Palmatine chloride	L1400-02	1.30184	0.979429	1.05541	1.26281	0.942796	1.00313	0.261338	0.822792	1.08729	1.04571	1.04247	0.906503	1.07798	1.03897	0.974432	1.02537	1.05811	0.995417
1511	Dihydromyricetin (Ampeloptin)	L1400-02	1.21062	0.954286	1.1601	1.13123	1.10108	1.19001	1.40678	0.854002	1.13487	0.632876	1.0249	1.07359	1.10199	1.03927	1.03413	1.0981	1.05744	1.0648
1512	Sodium Danshensu	L1400-02	1.43606	0.998857	1.16651	1.22684	0.95914	1.08403	1.61529	0.871971	0.918364	1.10883	1.08815	1.16439	1.06615	1.07048	1.10133	1.06759	1.06956	1.12411
1513	Tetrandrine (Fanchinine)	L1400-02	1.2836	1.05829	1.19428	1.21074	1.04516	1.05895	1.41373	0.870079	1.18959	1.09802	1.06566	1.07247	1.11822	1.05132	1.0201	1.02147	1.05845	1.00261
1514	Isoliquiritigenin	L1400-02	0.0312755	0.0125714	0.0608893	0.0549047	0.0731183	0.122156	-0.0166811	-0.00662017	0.0725651	1.01632	0.870306	0.993953	0.981276	0.889747	0.974432	0.992372	0.902139	1.02957
1515	Sophocarpine	L1400-02	1.4113	1.05829	1.1334	1.36126	1.06151	1.13985	1.44431	0.897506	1.20625	0.964444	1.04915	1.03935	1.0932	1.02599	0.978021	1.07149	1.00724	1.05365
1516	Chrysophanic acid (Chrysophanol)	L1400-02	1.29011	0.957714	-0.139939	1.11608	0.977204	-0.0161796	1.33588	0.789691	-0.0856506	1.03145	0.998199	0.976835	1.10875	1.00992	0.998573	1.05446	1.04194	1.00764
1517	Curcumol	L1400-02	1.09594	0.932571	0.848177	1.25524	0.946237	0.906866	1.74596	0.85873	0.923123	1.06474	1.01717	0.947065	1.06006	1.07202	1.00771	1.03743	1.03823	1.03496
1518	Astragaloside A	L1400-02	1.5325	1.08571	1.17612	1.13975	0.972043	1.19001	0.14874	0.80766	1.10037	1.15508	1.00804	0.838031	1.0746	0.995096	0.786853	1.02147	1.016	0.834726
1519	Ipriflavone	L1400-02	1.33051	0.966857	1.15903	1.21074	1.11312	1.0541	1.32893	0.929661	1.10275	1.04831	1.03298	0.971997	1.10165	1.0541	0.999551	1.07823	1.04464	0.967736
1520	10-Hydroxycamptothecin	L1400-02	1.1624	0.992	0.955001	1.17383	0.973763	0.835676	1.35256	0.871025	0.943346	1.05955	1.05442	0.999907	1.06547	1.04514	0.945724	1.06404	1.0416	0.976723
1521	Hypoxanthine	L1400-02	1.30054	1.024	1.20497	1.29689	1.11054	1.22641	1.39844	0.892777	1.23361	1.08981	1.08709	1.09815	1.08914	1.00591	1.08992	1.0534	1.05643	1.0497
1522	Apocynin (Acetovanillone)	L1400-02	1.3683	1.06743	1.16224	1.10093	1.04946	1.20538	1.45821	0.846436	0.78632	1.11229	1.06109	1.15025	1.08948	1.02136	1.02337	1.05127	1.0507	1.10794
1523	Rotundine	L1400-02	1.46213	1.07429	1.13553	1.29026	1.03054	1.34533	1.44848	0.91642	1.21457	1.06906	1.01436	1.05424	1.13107	0.920641	0.996615	1.02714	0.990062	1.05689
1524	Guanosine	L1400-02	1.34745	0.969143	0.993457	1.19844	0.972043	0.938416	1.21772	0.868188	0.845799	1.09975	0.986605	1.10001	1.08982	0.981193	0.98846	1.07539	1.01499	1.04287
1525	Inosine	L1400-02	1.05294	0.926857	1.35986	1.18235	0.897204	0.164223	1.70982	0.768885	1.12178	1.03491	1.05547	0.98465	1.08407	1.1196	0.994332	1.02998	1.06653	1.02274
1526	Vanillin	L1400-02	1.81528	1.12914	1.22099	1.20885	0.922151	1.27495	0.252997	0.836033	1.17651	1.1754	1.04458	1.08847	1.12634	1.05225	0.979978	1.05375	1.03857	1.01519
1527	Triptolide	L1400-02	1.37221	0.956571	1.1804	1.68027	1.12172	1.36798	1.32615	0.905072	1.11346	1.07641	1.02631	1.04977	0.912634	1.05225	0.92452	1.06652	1.05744	1.01699
